# Supplementary material for: 2,6-Dibromo-4-chloro­aniline
Source: Acta Crystallogr Sect E Struct Rep Online. 2012 May 26;68(Pt 6):o1904. doi: 10.1107/S1600536812023331 (PMC3379461; doi:10.1107/S1600536812023331)
Supplement: Supplementary file 1 [file e-68-o1904-sup1.cif]

##############################################################################
#                                                                            #
# This CIF contains the data in a paper accepted for publication in          #
# Acta Crystallographica Section E. It conforms to the requirements of       #
# Notes for Authors for Acta Crystallographica Section E, and has been       #
# peer reviewed under the auspices of the IUCr Commission on Journals.       #
#                                                                            #
# Full details of the Crystallographic Information File format               #
# are given in the paper "The Crystallographic Information File (CIF):       #
# a New Standard Archive File for Crystallography" by S. R. Hall, F. H.      #
# Allen and I. D. Brown [Acta Cryst. (1991), A47, 655-685].                  #
#                                                                            #
# The current version of the core CIF dictionary is obtainable from          #
# ftp://ftp.iucr.org/pub/cif_core.dic.                                       #
#                                                                            #
# Software is freely available for graphical display of the structure(s)     #
# in this CIF. For information consult the CIF software page                 #
# http://www.iucr.org/resources/cif/software.                                #
#                                                                            #
# This file may be used for bona fide research purposes within the           #
# scientific community so long as proper attribution is given to the journal # 
# article from which it was obtained.                                        #
#                                                                            #
##############################################################################
data_global
_audit_creation_method     ?
_journal_date_recd_electronic     2012-05-21
_journal_date_accepted     2012-05-21
_journal_name_full     'Acta Crystallographica, Section E'
_journal_year     2012
_journal_volume     68
_journal_issue      6
_journal_page_first     o1904
_journal_page_last     o1904
_journal_paper_category     QO
_journal_paper_doi     10.1107/S1600536812023331
_journal_coeditor_code     HB6810
_publ_contact_author
;
Muhammad Nawaz Tahir
University of Sargodha
Department of Physics
Sargodha
Pakistan
;
_publ_contact_author_email     'dmntahir_uos@yahoo.com'
_publ_contact_author_fax     '0092 48 32 22 121'
_publ_contact_author_phone     '0092 48 92 30 914'
_publ_section_title
;
2,6-Dibromo-4-chloroaniline
;
loop_
    _publ_author_name
    _publ_author_address
    'Umar Sharif Ali'
;
University of Sargodha
Department of Chemistry
Sargodha
Pakistan
;
    'Waseeq Ahmad Siddiqui'
;
University of Sargodha
Department of Chemistry
Sargodha
Pakistan
;
    'Adnan Ashraf'
;
University of Sargodha
Department of Chemistry
Sargodha
Pakistan
;
    'Tahir, M. Nawaz'
;
University of Sargodha
Department of Physics
Sargodha
Pakistan
;
data_I
_audit_creation_method     SHELXL-97
_chemical_name_systematic
;
2,6-Dibromo-4-chloroaniline
;
_chemical_name_common     ?
_chemical_formula_moiety     'C6 H4 Br2 Cl N'
_chemical_formula_sum     'C6 H4 Br2 Cl N'
_chemical_formula_iupac     'C6 H4 Br2 Cl N'
_chemical_formula_weight     285.37
_symmetry_cell_setting     monoclinic
_symmetry_space_group_name_H-M     'P 21/n'
_symmetry_space_group_name_Hall     '-P 2yn'
loop_
    _symmetry_equiv_pos_site_id
    _symmetry_equiv_pos_as_xyz
    1 x,y,z
    2 1/2-x,1/2+y,1/2-z
    3 -x,-y,-z
    4 1/2+x,1/2-y,1/2+z
_cell_length_a     13.3132(7)
_cell_length_b     3.9387(2)
_cell_length_c     16.5476(9)
_cell_angle_alpha     90
_cell_angle_beta     112.318(2)
_cell_angle_gamma     90
_cell_volume     802.70(7)
_cell_formula_units_Z     4
_cell_measurement_reflns_used     1429
_cell_measurement_theta_min     2.49
_cell_measurement_theta_max     27.94
_cell_measurement_temperature     296(2)
_exptl_crystal_description     needle
_exptl_crystal_colour     'dark brown'
_exptl_crystal_size_max     0.35
_exptl_crystal_size_mid     0.15
_exptl_crystal_size_min     0.12
_exptl_crystal_density_diffrn     2.361
_exptl_crystal_density_meas     ?
_exptl_crystal_density_method     'not measured'
_exptl_crystal_F_000     536
_exptl_absorpt_coefficient_mu     10.350
_exptl_absorpt_correction_type     multi-scan
_exptl_absorpt_process_details     '(SADABS; Bruker, 2005)'
_exptl_absorpt_correction_T_min     0.170
_exptl_absorpt_correction_T_max     0.292
_exptl_special_details
;
;
_diffrn_ambient_temperature     296(2)
_diffrn_radiation_type     MoK\a
_diffrn_radiation_wavelength     0.71073
_diffrn_radiation_source     'fine-focus sealed tube'
_diffrn_radiation_monochromator     graphite
_diffrn_measurement_device_type     'Bruker Kappa APEXII CCD'
_diffrn_measurement_method     \w
_diffrn_detector_area_resol_mean     7.60
_diffrn_reflns_number     6640
_diffrn_reflns_av_R_equivalents     0.0283
_diffrn_reflns_av_sigmaI/netI     0.0293
_diffrn_reflns_theta_min     2.49
_diffrn_reflns_theta_max     27.94
_diffrn_reflns_theta_full     27.94
_diffrn_measured_fraction_theta_max     0.987
_diffrn_measured_fraction_theta_full     0.987
_diffrn_reflns_limit_h_min     -17
_diffrn_reflns_limit_h_max     17
_diffrn_reflns_limit_k_min     -3
_diffrn_reflns_limit_k_max     5
_diffrn_reflns_limit_l_min     -21
_diffrn_reflns_limit_l_max     21
_diffrn_standards_number     0
_diffrn_standards_interval_count     ?
_diffrn_standards_interval_time     ?
_diffrn_standards_decay_%     ?
_refine_special_details
;
Refinement of <i>F</i>^2^ against ALL reflections. The weighted <i>R</i>-factor
<i>wR</i> and goodness of fit <i>S</i> are based on <i>F</i>^2^, conventional
<i>R</i>-factors <i>R</i> are based on <i>F</i>, with <i>F</i> set to zero for
negative <i>F</i>^2^. The threshold expression of <i>F</i>^2^ >
\s(<i>F</i>^2^) is used only for calculating <i>R</i>-factors(gt) <i>etc</i>.
and is not relevant to the choice of reflections for refinement.
<i>R</i>-factors based on <i>F</i>^2^ are statistically about twice as large
as those based on <i>F</i>, and <i>R</i>- factors based on ALL data will be
even larger.
;
_reflns_number_total     1900
_reflns_number_gt     1429
_reflns_threshold_expression     I>2\s(I)
_refine_ls_structure_factor_coef     Fsqd
_refine_ls_matrix_type     full
_refine_ls_R_factor_all     0.0417
_refine_ls_R_factor_gt     0.0242
_refine_ls_wR_factor_gt     0.0519
_refine_ls_wR_factor_ref     0.0564
_refine_ls_goodness_of_fit_ref     1.023
_refine_ls_restrained_S_all     1.023
_refine_ls_number_reflns     1900
_refine_ls_number_parameters     92
_refine_ls_number_restraints     0
_refine_ls_hydrogen_treatment     constr
_refine_ls_weighting_scheme     calc
_refine_ls_weighting_details
         'calc w=1/[\s^2^(Fo^2^)+(0.0225P)^2^+0.3103P] where P=(Fo^2^+2Fc^2^)/3'
_atom_sites_solution_hydrogens     geom
_atom_sites_solution_primary     direct
_atom_sites_solution_secondary     difmap
_refine_ls_shift/su_max     0.001
_refine_ls_shift/su_mean     0.000
_refine_diff_density_max     0.427
_refine_diff_density_min     -0.362
_refine_ls_extinction_method     'SHELXL97 (Sheldrick, 2008)'
_refine_ls_extinction_coef     0.0048(5)
_refine_ls_extinction_expression
                                  'Fc^*^=kFc[1+0.001xFc^2^\l^3^/sin(2\q)]^-1/4^'
loop_
    _atom_type_symbol
    _atom_type_description
    _atom_type_scat_dispersion_real
    _atom_type_scat_dispersion_imag
    _atom_type_scat_source
    'C' 'C' 0.0033 0.0016
                         'International Tables Vol C Tables 4.2.6.8 and 6.1.1.4'
    'H' 'H' 0.0000 0.0000
                         'International Tables Vol C Tables 4.2.6.8 and 6.1.1.4'
    'N' 'N' 0.0061 0.0033
                         'International Tables Vol C Tables 4.2.6.8 and 6.1.1.4'
    'Cl' 'Cl' 0.1484 0.1585
                         'International Tables Vol C Tables 4.2.6.8 and 6.1.1.4'
    'Br' 'Br' -0.2901 2.4595
                         'International Tables Vol C Tables 4.2.6.8 and 6.1.1.4'
_computing_data_collection     'APEX2 (Bruker, 2009)'
_computing_cell_refinement     'SAINT (Bruker, 2009)'
_computing_data_reduction     'SAINT (Bruker, 2009)'
_computing_structure_solution     'SHELXS97 (Sheldrick, 2008)'
_computing_structure_refinement     'SHELXL97 (Sheldrick, 2008)'
_computing_molecular_graphics
                  'ORTEP-3 for Windows (Farrugia, 1997) and PLATON (Spek, 2009)'
_computing_publication_material
;
WinGX (Farrugia, 1999) and PLATON (Spek, 2009)
;
loop_
    _atom_site_type_symbol
    _atom_site_label
    _atom_site_fract_x
    _atom_site_fract_y
    _atom_site_fract_z
    _atom_site_U_iso_or_equiv
    _atom_site_thermal_displace_type
    _atom_site_calc_flag
    _atom_site_refinement_flags
    _atom_site_occupancy
    _atom_site_disorder_assembly
    _atom_site_disorder_group
    Br Br1 0.43969(2) 0.63712(8) 0.36884(2) 0.04520(10)
                                                      Uani . . 1.000 . -16
    Br Br2 0.63382(2) 0.13268(8) 0.14100(2) 0.04650(10)
                                                      Uani . . 1.000 . -16
    Cl Cl1 0.21601(6) 0.6350(2) 0.01323(5) 0.0528(3) Uani . . 1.000 . -16
    N N1 0.61671(18) 0.3035(7) 0.31614(15) 0.0447(8) Uani . . 1.000 . -16
    C C1 0.5233(2) 0.3766(6) 0.24594(17) 0.0310(8) Uani . . 1.000 . -16
    C C2 0.4327(2) 0.5295(7) 0.25508(16) 0.0312(8) Uani . . 1.000 . -16
    C C3 0.3397(2) 0.6082(7) 0.18522(17) 0.0333(8) Uani . . 1.000 . -16
    C C4 0.3335(2) 0.5335(7) 0.10201(18) 0.0351(8) Uani . . 1.000 . -16
    C C5 0.4205(2) 0.3896(7) 0.08856(17) 0.0355(8) Uani . . 1.000 . -16
    C C6 0.5129(2) 0.3157(6) 0.15999(17) 0.0301(8) Uani . . 1.000 . -16
    H H1A 0.67145 0.21719 0.30798 0.0537 Uiso . . 1.000 . -16
    H H1B 0.62055 0.34404 0.36830 0.0537 Uiso . . 1.000 . -16
    H H3 0.28153 0.71053 0.19381 0.0399 Uiso . . 1.000 . -16
    H H5 0.41666 0.34358 0.03233 0.0426 Uiso . . 1.000 . -16
loop_
    _atom_site_aniso_label
    _atom_site_aniso_U_11
    _atom_site_aniso_U_22
    _atom_site_aniso_U_33
    _atom_site_aniso_U_12
    _atom_site_aniso_U_13
    _atom_site_aniso_U_23
    Br1 0.0471(2) 0.0548(2) 0.0351(2) -0.00640(10)
                                                 0.01730(10)
                                                           -0.00810(10)
    Br2 0.0434(2) 0.0423(2) 0.0610(2) 0.00590(10)
                                                0.0281(2) -0.0024(2)
    Cl1 0.0439(4) 0.0637(6) 0.0373(4) 0.0116(4) 0.0002(3) 0.0030(4)
    N1 0.0297(12) 0.0628(18) 0.0369(13) 0.0035(12) 0.0072(10) 0.0046(12)
    C1 0.0284(13) 0.0255(14) 0.0371(13) -0.0050(12) 0.0103(11) 0.0035(12)
    C2 0.0352(14) 0.0284(15) 0.0312(13) -0.0071(12) 0.0141(12) -0.0026(11)
    C3 0.0294(13) 0.0317(16) 0.0384(14) 0.0017(12) 0.0125(12) 0.0000(12)
    C4 0.0332(14) 0.0315(16) 0.0333(14) 0.0024(12) 0.0043(12) 0.0020(12)
    C5 0.0412(15) 0.0334(16) 0.0320(13) -0.0017(13) 0.0141(12) -0.0033(12)
    C6 0.0299(13) 0.0229(15) 0.0391(14) 0.0004(11) 0.0150(11) 0.0009(12)
_geom_special_details
;
Bond distances, angles <i>etc</i>. have been calculated using the rounded
fractional coordinates. All su's are estimated from the variances of the
(full) variance-covariance matrix. The cell e.s.d.'s are taken into account in
the estimation of distances, angles and torsion angles
;
loop_
    _geom_bond_atom_site_label_1
    _geom_bond_atom_site_label_2
    _geom_bond_site_symmetry_1
    _geom_bond_site_symmetry_2
    _geom_bond_distance
    _geom_bond_publ_flag
    Br1 C2 . . 1.897(3) no
    Br2 C6 . . 1.896(3) no
    Cl1 C4 . . 1.738(3) no
    N1 C1 . . 1.372(4) no
    N1 H1B . . 0.8600 no
    N1 H1A . . 0.8600 no
    C1 C6 . . 1.396(4) no
    C1 C2 . . 1.407(4) no
    C2 C3 . . 1.371(4) no
    C3 C4 . . 1.380(4) no
    C4 C5 . . 1.381(4) no
    C5 C6 . . 1.375(4) no
    C3 H3 . . 0.9300 no
    C5 H5 . . 0.9300 no
loop_
    _geom_angle_atom_site_label_1
    _geom_angle_atom_site_label_2
    _geom_angle_atom_site_label_3
    _geom_angle_site_symmetry_1
    _geom_angle_site_symmetry_2
    _geom_angle_site_symmetry_3
    _geom_angle
    _geom_angle_publ_flag
    C1 N1 H1B . . . 120.00 no
    H1A N1 H1B . . . 120.00 no
    C1 N1 H1A . . . 120.00 no
    C2 C1 C6 . . . 115.2(2) no
    N1 C1 C6 . . . 122.3(3) no
    N1 C1 C2 . . . 122.5(2) no
    Br1 C2 C1 . . . 118.78(19) no
    Br1 C2 C3 . . . 118.3(2) no
    C1 C2 C3 . . . 122.9(2) no
    C2 C3 C4 . . . 119.1(3) no
    C3 C4 C5 . . . 120.8(3) no
    Cl1 C4 C3 . . . 119.2(2) no
    Cl1 C4 C5 . . . 119.9(2) no
    C4 C5 C6 . . . 118.7(2) no
    Br2 C6 C1 . . . 118.2(2) no
    Br2 C6 C5 . . . 118.5(2) no
    C1 C6 C5 . . . 123.3(3) no
    C2 C3 H3 . . . 120.00 no
    C4 C3 H3 . . . 120.00 no
    C4 C5 H5 . . . 121.00 no
    C6 C5 H5 . . . 121.00 no
loop_
    _geom_torsion_atom_site_label_1
    _geom_torsion_atom_site_label_2
    _geom_torsion_atom_site_label_3
    _geom_torsion_atom_site_label_4
    _geom_torsion_site_symmetry_1
    _geom_torsion_site_symmetry_2
    _geom_torsion_site_symmetry_3
    _geom_torsion_site_symmetry_4
    _geom_torsion
    _geom_torsion_publ_flag
    N1 C1 C2 Br1 . . . . -0.3(4) no
    N1 C1 C2 C3 . . . . 179.0(3) no
    C6 C1 C2 Br1 . . . . -178.01(19) no
    C6 C1 C2 C3 . . . . 1.2(4) no
    N1 C1 C6 Br2 . . . . -1.1(3) no
    N1 C1 C6 C5 . . . . -179.4(3) no
    C2 C1 C6 Br2 . . . . 176.68(19) no
    C2 C1 C6 C5 . . . . -1.6(4) no
    Br1 C2 C3 C4 . . . . 179.6(2) no
    C1 C2 C3 C4 . . . . 0.4(4) no
    C2 C3 C4 Cl1 . . . . -179.7(2) no
    C2 C3 C4 C5 . . . . -1.7(4) no
    Cl1 C4 C5 C6 . . . . 179.2(2) no
    C3 C4 C5 C6 . . . . 1.3(4) no
    C4 C5 C6 Br2 . . . . -177.9(2) no
    C4 C5 C6 C1 . . . . 0.5(4) no
loop_
    _geom_hbond_atom_site_label_D
    _geom_hbond_atom_site_label_H
    _geom_hbond_atom_site_label_A
    _geom_hbond_site_symmetry_A
    _geom_hbond_distance_DH
    _geom_hbond_distance_HA
    _geom_hbond_distance_DA
    _geom_hbond_angle_DHA
    _geom_hbond_publ_flag
    N1 H1A Br2 . 0.86 2.64 3.067(2) 112 yes
    N1 H1A Br2 2_655 0.86 2.91 3.380(3) 117 yes
    N1 H1B Br1 . 0.86 2.67 3.099(3) 112 yes
_iucr_refine_instructions_details
;
TITL I in P2(1)/n
CELL 0.71073 13.3132 3.9387 16.5476 90.000 112.318 90.000
ZERR 4.00 0.0007 0.0002 0.0009 0.000 0.002 0.000
LATT 1
SYMM -x+1/2, y+1/2, -z+1/2
SFAC C  H  N  CL Br
UNIT 24 16  4  4   8
L.S. 20
ACTA
BOND $H
HTAB
CONF
LIST 4
FMAP 2
PLAN 5
TEMP 23.000
MPLA 10 C1 C2 C3 C4 C5 C6 N1 BR1 BR2 CL1
WGHT    0.022500    0.310300
EXTI    0.004843
FVAR       0.15268
BR1   5    0.439690    0.637121    0.368840    11.00000    0.04713    0.05477 =
         0.03514   -0.00810    0.01728   -0.00638
BR2   5    0.633821    0.132681    0.140999    11.00000    0.04344    0.04232 =
         0.06099   -0.00243    0.02807    0.00586
CL1   4    0.216015    0.635005    0.013226    11.00000    0.04393    0.06366 =
         0.03732    0.00304    0.00016    0.01161
N1    3    0.616714    0.303513    0.316140    11.00000    0.02969    0.06276 =
         0.03686    0.00462    0.00715    0.00352
AFIX  93
H1A   2    0.671451    0.217188    0.307981    11.00000   -1.20000
H1B   2    0.620552    0.344041    0.368300    11.00000   -1.20000
AFIX   0
C1    1    0.523270    0.376573    0.245944    11.00000    0.02840    0.02549 =
         0.03706    0.00354    0.01026   -0.00499
C2    1    0.432709    0.529461    0.255076    11.00000    0.03521    0.02838 =
         0.03118   -0.00256    0.01407   -0.00711
C3    1    0.339656    0.608219    0.185224    11.00000    0.02939    0.03174 =
         0.03839    0.00002    0.01251    0.00171
AFIX  43
H3    2    0.281530    0.710532    0.193809    11.00000   -1.20000
AFIX   0
C4    1    0.333479    0.533518    0.102007    11.00000    0.03324    0.03154 =
         0.03334    0.00199    0.00433    0.00244
C5    1    0.420499    0.389558    0.088555    11.00000    0.04120    0.03342 =
         0.03204   -0.00325    0.01412   -0.00166
AFIX  43
H5    2    0.416661    0.343581    0.032331    11.00000   -1.20000
AFIX   0
C6    1    0.512888    0.315654    0.159992    11.00000    0.02992    0.02289 =
         0.03914    0.00092    0.01503    0.00041
HKLF 4 1 1 0 0 0 1 0 0 0 1
REM  USA1UOS_0m in P2(1)/n
REM R1 =  0.0242 for   1429 Fo > 4sig(Fo)  and  0.0417 for all   1900 data
REM     92 parameters refined using      0 restraints
END
WGHT      0.0225      0.3103
REM Highest difference peak  0.427,  deepest hole -0.362,  1-sigma level  0.072
Q1    1   0.5756  0.0419  0.1051  11.00000  0.05    0.43
Q2    1   0.6136  0.0577  0.1813  11.00000  0.05    0.37
Q3    1   0.5033  0.3324  0.2005  11.00000  0.05    0.30
Q4    1   0.4850  0.4918  0.3588  11.00000  0.05    0.28
Q5    1   0.2382  0.7159 -0.0204  11.00000  0.05    0.28
;
