# Supplementary material for: 2,6-Dibromo-4-chloro­aniline
Source: Acta Crystallogr Sect E Struct Rep Online. 2012 May 26;68(Pt 6):o1904. doi: 10.1107/S1600536812023331 (PMC3379461; doi:10.1107/S1600536812023331)
Supplement: Supplementary file 2 [file e-68-o1904-Isup2.hkl]

#
# h,k,l, Fc-squared, Fo-squared, sigma(Fo-squared) and status flag
#
data_I
_shelx_title ' USA1UOS_0m in P2(1)/n'
_shelx_refln_list_code          4
_shelx_F_calc_maximum      220.84
_exptl_crystal_F_000       536.00
_reflns_d_resolution_high  0.7585
 
loop_
 _symmetry_equiv_pos_as_xyz
 'x, y, z'
 '-x+1/2, y+1/2, -z+1/2'
 '-x, -y, -z'
 'x-1/2, -y-1/2, z-1/2'
 
_cell_length_a    13.3132
_cell_length_b     3.9387
_cell_length_c    16.5476
_cell_angle_alpha  90.000
_cell_angle_beta  112.318
_cell_angle_gamma  90.000
 
_shelx_F_squared_multiplier     1.000
 
loop_
 _refln_index_h
 _refln_index_k
 _refln_index_l
 _refln_F_squared_calc
 _refln_F_squared_meas
 _refln_F_squared_sigma
 _refln_observed_status
   2   0   0     4776.71     5075.71     85.40 o
   4   0   0     7497.94     7219.98    211.69 o
   6   0   0      523.59      545.49     14.22 o
   8   0   0       42.02       24.10      8.78 o
  10   0   0     2516.90     2455.91     76.45 o
  12   0   0     1065.38     1053.53     38.22 o
  14   0   0     1292.14     1263.16     61.44 o
  16   0   0      200.40      216.26     36.90 o
   1   1   0     6335.63     6465.02     84.61 o
   2   1   0    24727.30    24126.47    230.34 o
   3   1   0     8839.82     9144.96     83.37 o
   4   1   0     4894.39     5084.84     55.01 o
   5   1   0       43.44       32.21      3.10 o
   6   1   0     1247.72     1284.40     21.31 o
   7   1   0     3289.35     3150.78     46.73 o
   8   1   0     2790.99     2675.80     42.16 o
   9   1   0     3905.78     3652.93    101.08 o
  10   1   0       42.59       39.39      8.82 o
  11   1   0      470.51      477.83     17.51 o
  12   1   0      566.04      583.39     25.85 o
  13   1   0       82.05       72.10     14.69 o
  14   1   0      376.43      418.06     52.15 o
  15   1   0       41.93       52.60     21.24 o
   0   2   0      397.80      360.79     27.91 o
   1   2   0      175.63      178.11      4.75 o
   2   2   0       26.57       28.92      4.57 o
   3   2   0        8.77       10.54      3.32 o
   4   2   0        0.73       -1.16      2.24 o
   5   2   0    13338.47    13392.19    167.09 o
   6   2   0       26.43       37.51      3.56 o
   7   2   0     2817.67     2880.43     40.70 o
   8   2   0      136.92      140.26     11.36 o
   9   2   0     1592.52     1674.37     33.82 o
  10   2   0        0.75       -0.32     10.43 o
  11   2   0      228.73      218.42     16.08 o
  12   2   0       11.80        4.16     12.85 o
  13   2   0        1.80       -3.51     14.03 o
  14   2   0       19.65       36.89     20.02 o
   1   3   0      252.11      243.79      7.57 o
   2   3   0     1975.26     2009.97     34.97 o
   3   3   0     3632.59     3593.78     51.20 o
   4   3   0      323.45      311.68     11.70 o
   5   3   0        9.19       24.90      6.86 o
   6   3   0      148.65      145.01      8.73 o
   7   3   0     1135.08     1142.30     38.62 o
   8   3   0      587.07      578.03     24.27 o
   9   3   0      467.22      496.06     32.84 o
  10   3   0       21.52       13.88     15.74 o
  11   3   0      258.81      295.90     30.90 o
  12   3   0      143.10      132.78     21.39 o
  13   3   0        1.50       14.16     27.46 o
   0   4   0     4255.06     4245.32    154.42 o
   1   4   0        3.16       16.29     22.52 o
   2   4   0       98.94       66.73     19.58 o
   3   4   0       14.16        0.51     17.68 o
   4   4   0      331.97      365.58     25.56 o
   5   4   0      219.04      174.22     41.62 o
   6   4   0        6.49       28.31     35.18 o
   7   4   0       23.10       31.75     23.17 o
   8   4   0       20.79       40.33     25.31 o
   9   4   0       12.08       30.03     26.60 o
   1   5   0        6.01        7.29     37.75 o
   2   5   0      264.81      235.59     48.49 o
   3   5   0       58.64       43.76     41.19 o
   4   5   0       55.54        2.15     41.19 o
 -15   0   1       44.91       60.49     29.60 o
 -13   0   1        1.65      -17.84     22.52 o
 -11   0   1     3565.32     3492.70     81.72 o
  -9   0   1     7947.31     7775.71    165.65 o
  -7   0   1     4120.60     4078.75     88.64 o
  -5   0   1    28026.47    27265.23    571.63 o
  -3   0   1     7589.92     7488.41     98.45 o
   1   0   1      430.04      403.93      9.50 o
   3   0   1     1922.86     2118.54     52.02 o
   5   0   1     7544.98     7262.01    152.42 o
   7   0   1    26083.85    25415.17    672.16 o
   9   0   1     2464.95     2538.35    109.84 o
  11   0   1     1778.88     1701.88    135.04 o
  13   0   1       15.43       -9.44     22.74 o
  15   0   1       31.05       52.34     30.89 o
 -16   1   1      264.23      306.54     27.46 o
 -15   1   1       67.69       82.17     20.60 o
 -14   1   1      137.95      146.59     16.62 o
 -13   1   1        5.13        7.26     12.21 o
 -12   1   1     2185.41     2179.39     42.18 o
 -11   1   1     1371.05     1355.26     34.81 o
 -10   1   1     1474.14     1473.89     30.28 o
  -9   1   1      250.32      220.16     10.65 o
  -8   1   1      648.68      635.75     12.97 o
  -7   1   1     9474.39     9337.28    108.63 o
  -6   1   1      560.74      615.55     10.14 o
  -5   1   1     3434.56     3312.52     39.71 o
  -4   1   1      263.08      248.07      4.07 o
  -3   1   1       79.54      114.42      2.57 o
  -2   1   1    31877.82    31192.79    309.79 o
  -1   1   1      842.45      877.18     17.28 o
   0   1   1     1124.87     1109.52     15.82 o
   1   1   1     5311.24     5627.14     66.50 o
   2   1   1     3058.87     3295.92     34.00 o
   3   1   1    12504.34    12473.32    119.42 o
   4   1   1     5699.24     5674.83     65.99 o
   5   1   1     4557.31     4528.67     64.12 o
   6   1   1        5.56        6.40      4.22 o
   7   1   1     2692.12     2650.29     45.72 o
   8   1   1       93.22       98.00      7.41 o
   9   1   1     5376.86     5197.94     85.03 o
  10   1   1      378.70      374.09     15.30 o
  11   1   1      171.73      145.80     12.13 o
  12   1   1      288.13      329.47     19.21 o
  13   1   1      143.78      135.16     20.48 o
  14   1   1      268.48      260.39     26.39 o
  15   1   1      180.22      190.62     24.53 o
 -15   2   1       13.17       -5.79     16.43 o
 -14   2   1     1261.33     1276.89     36.74 o
 -13   2   1        1.36       10.50     13.32 o
 -12   2   1      211.26      211.59     16.31 o
 -11   2   1        0.53       -7.08     12.19 o
 -10   2   1     3216.19     3330.35     64.24 o
  -9   2   1       97.80      101.16      9.00 o
  -8   2   1        4.48       16.83      5.32 o
  -7   2   1      193.96      187.85      8.43 o
  -6   2   1      399.46      414.55      9.75 o
  -5   2   1       56.37       49.01      3.48 o
  -4   2   1     7500.02     7781.20     98.08 o
  -3   2   1      328.70      342.46      6.86 o
  -2   2   1     8388.13     8447.16    101.27 o
  -1   2   1       84.41       71.71      7.55 o
   0   2   1    11528.43    11436.91    185.01 o
   1   2   1      556.91      556.61     10.46 o
   2   2   1    11079.99    11027.29    131.72 o
   3   2   1       10.46       29.76      8.03 o
   4   2   1     1009.47     1038.45     13.07 o
   5   2   1      249.50      248.71     11.44 o
   6   2   1        8.36        9.85      3.47 o
   7   2   1       41.59       52.37      5.80 o
   8   2   1      302.24      317.37     13.29 o
   9   2   1       19.90       17.23      9.10 o
  10   2   1      473.27      499.14     20.65 o
  11   2   1        0.83       -9.73     12.20 o
  12   2   1     1650.66     1735.19     51.95 o
  13   2   1       14.07       18.82     18.35 o
  14   2   1        0.33       -0.14     20.17 o
 -13   3   1        0.07       -0.53     20.22 o
 -12   3   1      629.61      683.07     33.91 o
 -11   3   1      262.86      260.77     23.39 o
 -10   3   1      459.08      451.25     28.97 o
  -9   3   1       98.95       75.31     14.55 o
  -8   3   1       36.35       35.54     11.96 o
  -7   3   1      991.16      987.65     27.94 o
  -6   3   1      158.68      159.33      8.61 o
  -5   3   1      587.01      578.37     14.38 o
  -4   3   1      611.19      618.06     14.10 o
  -3   3   1       37.11       46.78      4.89 o
  -2   3   1     3978.17     3996.18     50.65 o
  -1   3   1      498.08      498.40     12.80 o
   0   3   1     1375.38     1398.50     26.02 o
   1   3   1      287.51      301.00      9.33 o
   2   3   1      419.04      406.75     13.35 o
   3   3   1      759.52      780.97     14.66 o
   4   3   1     2029.50     2066.58     39.35 o
   5   3   1     1280.34     1285.28     23.67 o
   6   3   1      129.16      137.09     10.88 o
   7   3   1      106.67       96.76     13.26 o
   8   3   1       79.31       99.05     14.78 o
   9   3   1      660.72      629.97     28.90 o
  10   3   1      294.90      292.95     45.27 o
  11   3   1       30.96       49.34     25.31 o
  12   3   1      208.46      225.27     33.47 o
 -10   4   1        7.96       -3.86     27.03 o
  -9   4   1      602.67      690.71     48.94 o
  -8   4   1       13.11        4.29     23.17 o
  -4   4   1        3.07      -17.22     17.22 o
  -3   4   1      194.39      174.28     22.21 o
  -2   4   1      118.86      112.17     20.89 o
  -1   4   1       83.69       69.41     21.44 o
   0   4   1        1.81       13.43     19.96 o
   1   4   1      112.18      101.00     21.84 o
   2   4   1       57.02       82.83     27.67 o
   3   4   1      242.16      250.06     29.40 o
   4   4   1       27.97       42.47     35.61 o
   5   4   1      130.56      170.77     41.62 o
   6   4   1       24.24       21.45     35.61 o
   7   4   1     1028.45      992.58     68.29 o
   8   4   1        2.79        3.86     38.18 o
   9   4   1       72.16       22.74     42.04 o
  -4   5   1        1.91      -40.75     40.75 o
  -3   5   1       23.23       44.19     42.90 o
  -2   5   1      173.61      100.40     42.91 o
  -1   5   1        0.47       -0.22     33.46 o
   0   5   1       34.33       43.28     25.76 o
   1   5   1      119.24       45.05     40.76 o
   2   5   1       31.47        0.86     39.04 o
   3   5   1      153.45      122.71     47.63 o
 -16   0   2       29.27       29.17     30.03 o
 -14   0   2     1122.14     1133.80     39.34 o
 -12   0   2     3304.57     3290.86     78.32 o
 -10   0   2     2211.02     2123.37     64.58 o
  -8   0   2      262.20      228.34     12.29 o
  -6   0   2      303.25      332.77     10.32 o
  -4   0   2    20234.38    20349.28    282.25 o
  -2   0   2     3710.75     3784.73     46.16 o
   0   0   2     2081.40     2135.08     33.08 o
   2   0   2    48768.29    48552.46   3196.85 o
   4   0   2     1480.01     1498.53     38.04 o
   6   0   2      688.70      795.58     24.89 o
   8   0   2     1608.80     1589.98     44.26 o
  10   0   2       10.80       16.66     11.42 o
  12   0   2     1309.36     1339.84     61.02 o
  14   0   2     1094.13     1042.89     58.42 o
 -16   1   2      452.02      435.76     29.06 o
 -15   1   2       48.86       59.94     22.98 o
 -14   1   2      709.09      757.99     46.29 o
 -13   1   2        4.27       -1.75     11.71 o
 -12   1   2      569.30      563.86     19.19 o
 -11   1   2      290.03      263.46     14.07 o
 -10   1   2      507.14      502.83     19.14 o
  -9   1   2     1884.15     1825.95     32.33 o
  -8   1   2      199.46      205.49     12.57 o
  -7   1   2     4452.43     4512.35     57.09 o
  -6   1   2       16.59       20.33      3.42 o
  -5   1   2     7741.46     7686.76     93.89 o
  -4   1   2     3012.25     2917.79     28.05 o
  -3   1   2       17.30       13.11      1.31 o
  -2   1   2    22034.81    21211.91    202.81 o
  -1   1   2     9247.70     9251.11    105.48 o
   0   1   2    23758.48    23424.36    237.08 o
   1   1   2     1052.55     1023.74     13.23 o
   2   1   2      149.99      150.99      3.21 o
   3   1   2      200.44      204.18      9.09 o
   4   1   2      941.02      945.68     17.16 o
   5   1   2    16305.13    16212.87    220.76 o
   6   1   2     1032.99     1023.16     23.30 o
   7   1   2       83.33       72.01      6.17 o
   8   1   2        4.15       -7.66      7.66 o
   9   1   2      546.01      528.98     22.67 o
  10   1   2     2624.37     2665.22     60.85 o
  11   1   2      354.08      327.24     19.06 o
  12   1   2       30.41       39.89     14.01 o
  13   1   2        3.74        4.51     16.83 o
  14   1   2      270.74      273.72     25.32 o
  15   1   2       32.91       60.05     22.42 o
 -15   2   2       20.06       31.33     16.70 o
 -14   2   2       55.51       44.97     21.66 o
 -13   2   2      499.63      499.18     22.00 o
 -12   2   2       42.11       60.42     12.70 o
 -11   2   2      113.05      111.16     12.37 o
 -10   2   2      121.65      107.54      8.97 o
  -9   2   2     1868.09     1887.90     38.57 o
  -8   2   2       30.42       29.82      5.93 o
  -7   2   2     8448.25     8147.82    113.36 o
  -6   2   2        8.03        3.51      4.10 o
  -5   2   2      746.66      777.85     11.68 o
  -4   2   2       48.58       34.37      3.36 o
  -3   2   2    19713.69    19632.65    271.80 o
  -2   2   2      336.22      316.08      6.38 o
  -1   2   2        3.89        0.12      3.29 o
   0   2   2        5.37        7.82      4.11 o
   1   2   2     2254.26     2345.06     37.31 o
   2   2   2      346.39      366.53      7.47 o
   3   2   2     4362.75     4344.76     49.68 o
   4   2   2       32.41       38.14      3.80 o
   5   2   2       39.89       37.60      3.66 o
   6   2   2      158.20      150.32      8.11 o
   7   2   2     9592.25     9324.78    146.01 o
   8   2   2      133.22      141.36     10.87 o
   9   2   2     1336.02     1324.48     34.83 o
  10   2   2       14.85       19.52     14.39 o
  11   2   2      436.72      473.71     46.36 o
  12   2   2       51.73       69.35     19.26 o
  13   2   2       42.81       31.50     20.01 o
  14   2   2        3.77       26.79     21.37 o
 -13   3   2       41.12       51.12     19.61 o
 -12   3   2      343.31      333.59     24.25 o
 -11   3   2      171.74      216.52     20.00 o
 -10   3   2      101.26      116.48     16.18 o
  -9   3   2     1344.51     1422.60     40.69 o
  -8   3   2       16.00       26.26      8.72 o
  -7   3   2     1232.20     1276.21     28.33 o
  -6   3   2       69.74       71.95     12.41 o
  -5   3   2     1850.81     1833.73     51.94 o
  -4   3   2      817.50      804.55     17.40 o
  -3   3   2       70.33       69.52      5.96 o
  -2   3   2     1345.26     1423.16     23.16 o
  -1   3   2      591.44      575.34     15.88 o
   0   3   2     2527.61     2622.23     43.49 o
   1   3   2      192.37      169.94     12.78 o
   2   3   2       15.14       18.17      5.18 o
   3   3   2       91.12       94.48      7.95 o
   4   3   2      397.68      377.20     19.03 o
   5   3   2     4838.61     4957.66     82.62 o
   6   3   2      418.00      418.94     27.47 o
   7   3   2      279.43      310.71     24.03 o
   8   3   2       21.84        9.01     18.88 o
   9   3   2      189.48      259.60     28.32 o
  10   3   2      204.02      171.21     27.89 o
  11   3   2      203.81      238.58     32.18 o
  12   3   2      103.19       97.39     30.89 o
 -10   4   2      215.36      260.89     33.04 o
  -9   4   2        2.69       12.44     23.59 o
  -8   4   2       13.20       49.76     21.88 o
  -5   4   2        3.89       59.20     22.31 o
  -4   4   2      335.72      360.51     33.05 o
  -3   4   2       92.08       71.85     19.69 o
  -2   4   2     1172.01     1095.85     43.11 o
  -1   4   2       15.22        9.87     19.05 o
   0   4   2        4.14       -4.37     18.78 o
   1   4   2       73.82       71.16     20.81 o
   2   4   2     2144.12     2089.37     83.06 o
   3   4   2       30.51       69.50     33.89 o
   4   4   2       16.62       28.74     33.03 o
   5   4   2       23.59        0.43     33.46 o
   6   4   2       15.27       18.88     36.47 o
   7   4   2       44.00       78.94     39.04 o
   8   4   2      215.76      251.02     47.63 o
   9   4   2        7.60       20.59     42.90 o
  -4   5   2      196.95      153.61     46.77 o
  -3   5   2        6.87      -29.60     38.61 o
  -2   5   2      114.76       91.79     27.00 o
  -1   5   2       14.31       28.25     32.82 o
   0   5   2      627.41      583.83     57.09 o
   1   5   2       48.31       41.19     41.61 o
   2   5   2        3.17      -37.32     37.32 o
   3   5   2       20.72      -39.04     39.04 o
 -17   0   3      471.62      451.96     43.78 o
 -15   0   3        9.80        0.65     16.91 o
 -13   0   3      111.16      104.08     16.08 o
 -11   0   3     2288.06     2190.34     54.34 o
  -9   0   3     1195.96     1344.25     85.77 o
  -7   0   3    20641.49    20250.01    415.23 o
  -5   0   3    23528.89    23263.04    404.03 o
  -3   0   3    11639.09    12167.24    161.37 o
  -1   0   3      707.86      733.46     11.39 o
   1   0   3      190.13      208.63      7.87 o
   3   0   3    24064.38    23445.22    451.69 o
   5   0   3     1280.53     1079.50     30.69 o
   7   0   3     1558.71     1552.43     43.26 o
   9   0   3     6260.32     6082.53    144.85 o
  11   0   3       55.75       63.54     33.68 o
  13   0   3       28.84       40.33     25.74 o
  15   0   3        6.61       41.61     32.17 o
 -16   1   3      123.99      115.76     18.19 o
 -15   1   3      108.56       95.70     21.04 o
 -14   1   3      836.28      849.19     27.89 o
 -13   1   3       73.13       74.44     11.13 o
 -12   1   3      522.63      469.44     16.72 o
 -11   1   3       57.96       60.76      8.52 o
 -10   1   3      736.14      728.47     21.40 o
  -9   1   3     6846.00     6632.53     90.49 o
  -8   1   3      251.64      244.09      7.95 o
  -7   1   3      436.14      423.99     12.03 o
  -6   1   3      696.63      755.74     12.11 o
  -5   1   3    12802.47    12853.75    155.68 o
  -4   1   3     5449.52     5495.37     51.69 o
  -3   1   3     3429.19     3500.76     35.04 o
  -2   1   3     3891.10     4021.67     42.42 o
  -1   1   3      724.79      714.32      9.50 o
   0   1   3    17441.38    17588.06    200.48 o
   1   1   3      131.06      136.06      2.85 o
   2   1   3     5000.68     5203.11     67.67 o
   3   1   3     2220.51     2337.84     35.50 o
   4   1   3        9.17        7.86      5.21 o
   5   1   3     7425.46     7336.25    134.21 o
   6   1   3      679.05      738.05     21.39 o
   7   1   3     1663.23     1587.86     55.32 o
   8   1   3      281.66      268.26     11.63 o
   9   1   3      276.21      270.02     12.57 o
  10   1   3      206.09      180.74     23.18 o
  11   1   3      124.41      150.25     15.06 o
  12   1   3     1045.70     1017.70     36.83 o
  13   1   3       36.32       30.80     23.38 o
  14   1   3       87.02      116.78     42.47 o
 -15   2   3        4.78        2.40     15.65 o
 -14   2   3      463.92      470.52     22.54 o
 -13   2   3        0.10       12.86     13.21 o
 -12   2   3     2531.98     2543.28     82.64 o
 -11   2   3       43.66       65.91      8.93 o
 -10   2   3      329.10      327.62     15.98 o
  -9   2   3        1.05       -6.32      6.32 o
  -8   2   3      893.85      863.05     17.37 o
  -7   2   3       27.21       24.30      5.43 o
  -6   2   3     2113.58     2090.89     40.75 o
  -5   2   3     1020.44     1050.62     17.01 o
  -4   2   3     2063.43     2121.22     28.32 o
  -3   2   3      285.19      297.86      6.68 o
  -2   2   3    13043.90    13076.73    177.20 o
  -1   2   3       71.98       75.24      3.57 o
   0   2   3     7027.43     7224.05     95.64 o
   1   2   3       25.28       21.09      3.70 o
   2   2   3     3669.01     3620.38     44.39 o
   3   2   3       21.32       26.43      4.52 o
   4   2   3     4756.02     4866.05     73.75 o
   5   2   3        3.21        4.38      3.66 o
   6   2   3     1049.32     1069.22     23.14 o
   7   2   3      147.78      139.77      9.25 o
   8   2   3      634.06      609.59     34.58 o
   9   2   3      109.58       99.69     15.57 o
  10   2   3      318.35      323.06     27.25 o
  11   2   3        5.74      -11.80     16.08 o
  12   2   3       23.84       25.02     18.50 o
  13   2   3       49.05       54.84     21.37 o
 -13   3   3        2.44        1.38     18.19 o
 -12   3   3       19.57       28.17     17.44 o
 -11   3   3       12.39       -1.60     15.23 o
 -10   3   3      474.35      507.40     24.97 o
  -9   3   3     1044.46     1062.66     33.38 o
  -8   3   3       27.88       25.91      8.84 o
  -7   3   3       82.92       71.72      9.01 o
  -6   3   3      208.46      209.14      9.91 o
  -5   3   3     3029.21     2943.49     53.25 o
  -4   3   3     3916.17     3865.22     72.66 o
  -3   3   3      134.90      115.85      6.65 o
  -2   3   3     1338.81     1367.50     28.36 o
  -1   3   3       71.02       55.79     12.34 o
   0   3   3     5376.54     5446.78    115.28 o
   1   3   3      175.54      173.83     12.54 o
   2   3   3     1102.64     1178.13     31.18 o
   3   3   3      755.45      702.45     17.62 o
   4   3   3        6.15       -6.53      6.53 o
   5   3   3      708.92      738.50     29.42 o
   6   3   3      152.85      144.94     16.16 o
   7   3   3      434.80      441.32     33.27 o
   8   3   3       18.08        1.44     15.95 o
   9   3   3       27.95       27.50     18.80 o
  10   3   3      218.49      245.92     36.04 o
  11   3   3        2.21      -12.85     20.90 o
  12   3   3      444.09      522.32     34.93 o
 -11   4   3      224.71      263.89     35.19 o
 -10   4   3       75.77       85.38     27.03 o
  -9   4   3       49.05       36.04     24.45 o
  -6   4   3      129.92      128.72     24.46 o
  -5   4   3      903.58      861.95     46.38 o
  -4   4   3       11.88       -1.72     22.74 o
  -3   4   3      546.84      528.03     41.21 o
  -2   4   3      217.54      235.76     34.54 o
  -1   4   3        7.59      -13.62     20.16 o
   0   4   3       68.61       83.70     21.04 o
   1   4   3       58.52       39.27     15.99 o
   2   4   3       70.42       69.07     36.04 o
   3   4   3     1537.46     1408.90     76.94 o
   4   4   3       21.14       20.59     34.32 o
   5   4   3      734.08      633.31     58.39 o
   6   4   3        2.98       31.32     36.89 o
   7   4   3      108.80       70.79     40.33 o
   8   4   3       19.92       58.77     41.18 o
  -4   5   3       92.40      132.57     42.05 o
  -3   5   3       81.62      102.11     42.05 o
  -2   5   3        9.51       -4.44     24.96 o
  -1   5   3        0.46      -12.44     35.61 o
   0   5   3      116.28      104.69     39.90 o
   1   5   3       27.04       -0.86     41.18 o
   2   5   3       84.34       56.63     47.62 o
 -16   0   4     1749.68     1841.71     60.18 o
 -14   0   4      264.00      247.15     37.76 o
 -12   0   4     1042.10      940.88     76.90 o
 -10   0   4     5016.90     4873.06    106.91 o
  -8   0   4      510.77      507.18     17.46 o
  -6   0   4      425.98      352.84     10.90 o
  -4   0   4     8609.90     8929.95    134.29 o
  -2   0   4    18591.47    19209.39    233.01 o
   0   0   4    30248.47    30511.06    771.79 o
   2   0   4     3508.89     3786.28     71.17 o
   4   0   4    17174.78    17929.37    324.48 o
   6   0   4        3.25        5.69      8.24 o
   8   0   4      414.72      398.74     28.76 o
  10   0   4     2161.70     2238.91     74.87 o
  12   0   4        2.54       11.58     22.74 o
  14   0   4      125.29      157.03     34.75 o
 -16   1   4       17.36        8.57     19.82 o
 -15   1   4       17.74       16.73     12.16 o
 -14   1   4     1302.94     1284.19     29.86 o
 -13   1   4      193.09      169.31     12.89 o
 -12   1   4     1382.11     1337.30     34.93 o
 -11   1   4       47.26       34.55      7.97 o
 -10   1   4      822.05      767.10     15.86 o
  -9   1   4     3372.04     3328.07     47.65 o
  -8   1   4        2.27        4.17      4.48 o
  -7   1   4     5768.28     5518.31     74.82 o
  -6   1   4       15.48       22.34      3.56 o
  -5   1   4     5815.65     6076.38     74.87 o
  -4   1   4      244.15      224.83      5.60 o
  -3   1   4      999.08     1025.78     10.88 o
  -2   1   4    15793.60    16162.31    158.87 o
  -1   1   4      110.50      120.66      3.19 o
   0   1   4      773.39      837.98     10.14 o
   1   1   4      729.97      728.12      9.73 o
   2   1   4    14637.28    14791.28    201.30 o
   3   1   4     1545.42     1385.82     23.81 o
   4   1   4      798.02      841.48     21.75 o
   5   1   4       32.85       40.92      7.11 o
   6   1   4      236.31      230.54      8.99 o
   7   1   4     5492.31     5461.85     91.69 o
   8   1   4       40.02       47.80      5.56 o
   9   1   4       52.49       46.74     13.05 o
  10   1   4       40.93       41.96     12.49 o
  11   1   4       22.57       -8.03     12.54 o
  12   1   4     1179.38     1256.30     43.87 o
  13   1   4        9.13       -6.64     18.19 o
  14   1   4       33.13        6.79     21.08 o
 -15   2   4      124.62      118.89     17.09 o
 -14   2   4      122.73      155.14     16.56 o
 -13   2   4      121.79      130.91     14.68 o
 -12   2   4        0.73      -11.18     11.18 o
 -11   2   4     2812.49     2860.01     48.84 o
 -10   2   4       40.57       59.06     11.89 o
  -9   2   4     1105.95     1053.38     20.31 o
  -8   2   4        0.27       -2.81      4.77 o
  -7   2   4     3991.68     3886.19     50.92 o
  -6   2   4        0.12       -2.14      3.90 o
  -5   2   4     5475.93     5232.21     65.90 o
  -4   2   4        0.74        3.63      3.64 o
  -3   2   4      209.87      251.04     10.43 o
  -2   2   4      178.66      203.41      6.12 o
  -1   2   4      938.24     1005.22     17.52 o
   0   2   4      346.77      371.94      9.31 o
   1   2   4     4326.41     4290.82     60.76 o
   2   2   4      576.14      578.53     10.65 o
   3   2   4     5111.00     5119.29     66.80 o
   4   2   4       77.54       65.58      5.33 o
   5   2   4     5986.92     5994.02     79.94 o
   6   2   4      100.23      105.22      9.23 o
   7   2   4      402.36      368.02     15.43 o
   8   2   4       83.77       75.00     12.65 o
   9   2   4     1217.49     1141.44     38.57 o
  10   2   4        0.66       29.63     16.00 o
  11   2   4      346.03      328.15     21.28 o
  12   2   4        2.32        3.45     16.00 o
  13   2   4       14.92        3.96     17.96 o
 -14   3   4      290.98      286.79     26.61 o
 -13   3   4      127.26      172.41     21.31 o
 -12   3   4       22.16       16.39     15.92 o
 -11   3   4       66.95       72.89     16.04 o
 -10   3   4      150.95      145.51     15.87 o
  -9   3   4      810.44      899.12     23.85 o
  -8   3   4        9.33        8.15      8.80 o
  -7   3   4     3333.37     3343.74     62.19 o
  -6   3   4       25.25       28.12      8.61 o
  -5   3   4     1203.39     1183.46     24.08 o
  -4   3   4      128.47      125.59      7.31 o
  -3   3   4     1284.36     1252.83     27.31 o
  -2   3   4     2066.53     2020.24     39.00 o
  -1   3   4       38.45       32.70      5.69 o
   0   3   4      119.39      132.70     12.67 o
   1   3   4      596.35      606.32     17.15 o
   2   3   4     1163.90     1155.05     27.53 o
   3   3   4     1557.06     1555.73     30.22 o
   4   3   4       47.30       50.95     14.08 o
   5   3   4      286.01      270.69     18.91 o
   6   3   4        0.07       -1.14     23.17 o
   7   3   4     2829.82     2816.05     73.96 o
   8   3   4       78.96       57.65     18.49 o
   9   3   4        6.46        3.91     18.70 o
  10   3   4       40.76       31.27     21.49 o
  11   3   4        2.17       38.25     22.69 o
 -11   4   4        8.97       28.74     28.31 o
 -10   4   4      216.98      266.90     32.61 o
  -9   4   4       66.87       81.94     24.45 o
  -6   4   4      310.90      286.25     30.04 o
  -5   4   4      121.47       93.96     25.74 o
  -4   4   4      489.40      461.02     38.63 o
  -3   4   4        8.00      -24.88     24.88 o
  -2   4   4      872.88      812.55     52.82 o
  -1   4   4       53.73       40.91     21.07 o
   0   4   4     1446.91     1463.66     49.87 o
   1   4   4        0.45       -1.52     19.30 o
   2   4   4       85.12       79.80     34.75 o
   3   4   4      230.14      227.86     44.20 o
   4   4   4      970.28     1053.54     69.15 o
   5   4   4      141.44      133.44     40.76 o
   6   4   4        5.23       -5.15     36.46 o
   7   4   4        0.97       -6.43     40.33 o
   8   4   4        2.57       19.73     39.90 o
  -4   5   4       48.40      -14.59     35.61 o
  -3   5   4        8.49       -8.47     25.13 o
  -2   5   4      290.53      305.54     45.06 o
  -1   5   4       28.19       54.91     39.47 o
   0   5   4       41.02        3.00     40.33 o
   1   5   4        1.91      -24.45     42.47 o
 -17   0   5       84.23       95.38     22.31 o
 -15   0   5      130.26      138.57     22.53 o
 -13   0   5      440.80      424.09     22.31 o
 -11   0   5     1176.33     1118.23     36.96 o
  -9   0   5    13987.03    13558.64    281.11 o
  -7   0   5     2354.69     2490.20     46.42 o
  -5   0   5    15853.61    15977.71    239.22 o
  -3   0   5    10194.66    10453.00    156.84 o
  -1   0   5     4186.82     4396.36     67.17 o
   1   0   5     5323.51     5418.57    109.68 o
   3   0   5     3252.68     3702.74     70.96 o
   5   0   5    11519.57    11521.28    211.76 o
   7   0   5     3221.10     3314.54     67.38 o
   9   0   5       71.10       57.00     10.43 o
  11   0   5      890.56      864.96     50.68 o
  13   0   5       39.96       38.61     29.60 o
 -17   1   5      113.27      124.75     19.14 o
 -16   1   5       94.09       98.24     14.63 o
 -15   1   5      228.97      203.35     14.88 o
 -14   1   5       80.06       74.78     11.95 o
 -13   1   5      205.60      203.42     12.58 o
 -12   1   5     2164.82     2054.16     37.59 o
 -11   1   5      943.46      911.29     18.43 o
 -10   1   5      115.68      114.26      7.28 o
  -9   1   5      452.01      446.41     15.93 o
  -8   1   5      258.93      270.30      8.43 o
  -7   1   5    15704.63    15135.89    199.29 o
  -6   1   5      457.36      480.05      9.86 o
  -5   1   5     2187.44     2179.01     30.78 o
  -4   1   5      475.28      502.12      9.06 o
  -3   1   5     5055.15     5241.88     52.68 o
  -2   1   5     8390.54     8690.54    104.12 o
  -1   1   5      282.41      306.32      5.28 o
   0   1   5     3961.72     4082.99     47.52 o
   1   1   5     1337.68     1400.10     18.69 o
   2   1   5     5843.95     5995.69     84.76 o
   3   1   5     2965.19     2905.83     49.51 o
   4   1   5       16.69       12.26      6.33 o
   5   1   5     4074.86     4291.04     65.70 o
   6   1   5       51.88       38.32      8.43 o
   7   1   5     2390.97     2356.73     51.71 o
   8   1   5      488.95      509.85     18.24 o
   9   1   5     1663.82     1700.97     36.08 o
  10   1   5      363.49      372.35     17.05 o
  11   1   5       15.73       -9.90     13.62 o
  12   1   5        8.32        9.08     14.26 o
  13   1   5        8.22       16.86     22.95 o
 -16   2   5      183.83      196.23     24.53 o
 -15   2   5        8.17      -12.15     14.36 o
 -14   2   5      754.70      773.06     42.35 o
 -13   2   5        2.22       -9.30     11.95 o
 -12   2   5       58.25       53.99      9.70 o
 -11   2   5        2.67       -1.43      6.96 o
 -10   2   5     1198.38     1233.21     22.21 o
  -9   2   5      581.67      557.01     12.79 o
  -8   2   5      365.06      357.43      9.87 o
  -7   2   5       14.84       28.84     11.03 o
  -6   2   5        2.77        8.91      6.46 o
  -5   2   5      568.73      553.90      8.99 o
  -4   2   5    13266.06    13070.33    177.40 o
  -3   2   5      278.08      267.38     14.93 o
  -2   2   5        1.86        1.30      2.59 o
  -1   2   5        0.07       -2.54      2.54 o
   0   2   5    12407.93    12580.24    148.14 o
   1   2   5       30.41       39.70      3.93 o
   2   2   5     5437.64     5553.76     79.55 o
   3   2   5       72.50       80.26      7.42 o
   4   2   5       31.39       27.70      4.98 o
   5   2   5      124.44      133.91     10.28 o
   6   2   5       92.36       68.81      9.15 o
   7   2   5       12.31        9.65      9.62 o
   8   2   5      348.59      338.47     16.65 o
   9   2   5        9.34       16.53     13.03 o
  10   2   5     1818.50     1937.44     47.11 o
  11   2   5      128.77      141.54     18.43 o
  12   2   5      292.82      299.26     21.91 o
 -14   3   5       25.20       15.41     19.61 o
 -13   3   5       48.17       66.17     18.34 o
 -12   3   5     1055.74     1146.77     47.68 o
 -11   3   5      173.89      148.50     17.53 o
 -10   3   5       36.00       42.87     10.68 o
  -9   3   5       39.72       42.05     15.17 o
  -8   3   5       30.41       31.62      9.00 o
  -7   3   5     1224.45     1275.48     28.36 o
  -6   3   5       25.18       18.59      7.44 o
  -5   3   5        1.38       -2.02      6.57 o
  -4   3   5      333.71      346.70     21.25 o
  -3   3   5      401.75      420.44     14.44 o
  -2   3   5     3452.00     3435.72     61.71 o
  -1   3   5       44.80       44.25      6.89 o
   0   3   5     1894.24     1857.34     41.91 o
   1   3   5      265.25      269.54     21.34 o
   2   3   5     2842.09     2769.08     60.19 o
   3   3   5      933.41      908.08     31.69 o
   4   3   5      221.50      205.07     17.00 o
   5   3   5      857.78      795.35     31.73 o
   6   3   5       12.19        7.01     20.16 o
   7   3   5      115.99      142.68     20.00 o
   8   3   5      159.17      186.66     25.53 o
   9   3   5      226.82      200.13     24.00 o
  10   3   5       76.78       74.99     22.56 o
  11   3   5        4.96       19.57     22.96 o
 -11   4   5       63.79       70.36     27.03 o
 -10   4   5       32.77       39.04     25.74 o
  -7   4   5      237.63      214.99     27.89 o
  -6   4   5       31.87       23.60     23.17 o
  -5   4   5     1280.58     1250.74     60.15 o
  -4   4   5       67.26       22.74     24.45 o
  -3   4   5      232.34      220.14     33.90 o
  -2   4   5        1.61       -1.72     28.74 o
  -1   4   5       45.26       43.03     20.46 o
   0   4   5       42.49       59.10     27.24 o
   1   4   5      345.98      306.43     42.92 o
   2   4   5       15.27       25.74     33.03 o
   3   4   5       12.10       10.73     34.32 o
   4   4   5       51.77       65.21     37.75 o
   5   4   5      860.54      845.52     65.27 o
   6   4   5       20.99       16.73     39.04 o
   7   4   5      219.89      215.41     51.06 o
  -3   5   5      128.90      165.19     39.90 o
  -2   5   5      102.29      100.82     38.61 o
  -1   5   5        2.94       -2.57     39.90 o
   0   5   5       53.44       31.75     42.04 o
 -16   0   6        0.69        7.25     17.73 o
 -14   0   6     3712.53     3592.98    102.79 o
 -12   0   6      364.03      362.61     19.12 o
 -10   0   6      444.24      424.29     18.06 o
  -8   0   6        4.59       -5.52      5.52 o
  -6   0   6     1533.84     1644.64     31.85 o
  -4   0   6    15328.39    15710.78    358.15 o
  -2   0   6    36191.61    35376.91    531.41 o
   0   0   6    10823.40    10938.58    195.06 o
   2   0   6     7828.94     7931.17    125.82 o
   4   0   6     2268.68     2335.03     47.78 o
   6   0   6       96.55       93.44     11.34 o
   8   0   6     1977.53     1965.71     67.22 o
  10   0   6       15.22       32.60     22.31 o
  12   0   6     1644.44     1616.48     75.22 o
 -17   1   6      204.91      191.48     17.11 o
 -16   1   6      530.79      566.02     31.41 o
 -15   1   6       19.10       15.06     11.47 o
 -14   1   6      206.38      204.64     14.99 o
 -13   1   6        0.07       -7.85      8.99 o
 -12   1   6     1333.69     1318.45     30.27 o
 -11   1   6     1541.36     1544.22     26.19 o
 -10   1   6     1337.80     1338.98     26.33 o
  -9   1   6      531.99      488.34     11.85 o
  -8   1   6      356.00      359.47      9.74 o
  -7   1   6     1672.39     1574.03     23.96 o
  -6   1   6     4353.53     4376.93     59.71 o
  -5   1   6     7854.07     7712.77    102.61 o
  -4   1   6      474.99      457.45      9.00 o
  -3   1   6      617.30      625.15     10.08 o
  -2   1   6     7313.21     7602.11     86.49 o
  -1   1   6      969.48     1095.69     14.43 o
   0   1   6    19955.29    19718.81    240.47 o
   1   1   6     1166.01     1247.92     18.60 o
   2   1   6      470.14      511.91      9.94 o
   3   1   6     1732.10     1730.02     32.52 o
   4   1   6     2601.41     2668.34     47.25 o
   5   1   6     3318.90     3351.52     58.25 o
   6   1   6      167.04      168.06     11.13 o
   7   1   6      500.16      493.21     17.30 o
   8   1   6      545.47      592.53     19.82 o
   9   1   6      820.10      868.69     32.51 o
  10   1   6      260.20      292.22     16.16 o
  11   1   6        2.41       -0.79     14.11 o
  12   1   6       73.91      113.88     32.61 o
  13   1   6       60.93       98.56     50.20 o
 -16   2   6        1.65       -1.83     19.71 o
 -15   2   6        6.50       11.87     14.73 o
 -14   2   6       40.08       44.31     14.16 o
 -13   2   6      127.88      125.26     14.11 o
 -12   2   6      101.21      102.89      9.30 o
 -11   2   6      139.02      143.17     10.54 o
 -10   2   6        1.23        0.35      6.40 o
  -9   2   6     7883.76     7721.25     98.61 o
  -8   2   6       39.58       32.68      5.48 o
  -7   2   6     3959.41     3910.42     51.38 o
  -6   2   6        0.29        0.31      3.87 o
  -5   2   6     1949.63     1891.04     23.79 o
  -4   2   6       55.73       51.78      4.58 o
  -3   2   6     2902.99     2848.25     47.22 o
  -2   2   6      133.30      106.79      5.69 o
  -1   2   6      874.38      929.66     14.58 o
   0   2   6     1129.05     1191.13     19.38 o
   1   2   6      265.18      262.71      7.72 o
   2   2   6      663.15      681.47     15.27 o
   3   2   6     5432.66     5444.31     77.76 o
   4   2   6        6.47       15.52      5.49 o
   5   2   6     1395.17     1375.83     29.87 o
   6   2   6       23.80       25.68      9.61 o
   7   2   6     2195.00     2085.73     68.83 o
   8   2   6        1.60       -5.89     12.37 o
   9   2   6      181.32      142.63     16.56 o
  10   2   6       42.86       59.88     16.41 o
  11   2   6       46.21       50.78     17.13 o
  12   2   6        0.85       -4.42     17.49 o
 -14   3   6        3.83       29.52     21.02 o
 -13   3   6        0.51        4.33     26.60 o
 -12   3   6      478.47      514.02     26.05 o
 -11   3   6      891.52      900.03     32.29 o
 -10   3   6      185.34      153.78     12.62 o
  -9   3   6      171.08      184.27     12.25 o
  -8   3   6       28.07       27.19     10.55 o
  -7   3   6      975.84     1001.84     24.32 o
  -6   3   6      711.22      699.50     18.66 o
  -5   3   6     2820.46     2837.23     66.65 o
  -4   3   6      187.70      208.47     10.34 o
  -3   3   6      129.20      124.06      9.43 o
  -2   3   6      545.19      560.54     17.13 o
  -1   3   6        2.07       -1.44      7.51 o
   0   3   6     1749.47     1738.07     47.53 o
   1   3   6       22.40       19.43     13.51 o
   2   3   6        0.40        0.54      8.85 o
   3   3   6      711.76      728.64     29.62 o
   4   3   6      188.47      204.38     30.47 o
   5   3   6     1140.56     1196.40     44.68 o
   6   3   6      109.42      134.37     53.63 o
   7   3   6       61.57       52.23     19.20 o
   8   3   6       54.43       24.33     19.06 o
   9   3   6      640.98      696.96     37.44 o
  10   3   6       48.70       49.23     23.28 o
 -11   4   6       34.33       17.16     27.03 o
 -10   4   6      122.61      107.69     26.17 o
  -8   4   6       79.61       96.96     26.60 o
  -7   4   6       56.43       95.67     25.31 o
  -6   4   6      122.44      121.85     28.32 o
  -5   4   6       25.04       42.04     26.17 o
  -4   4   6      767.01      784.51     51.10 o
  -3   4   6      102.31       85.38     31.32 o
  -2   4   6     1831.10     1822.60     84.27 o
  -1   4   6       59.72       82.03     21.99 o
   0   4   6      538.45      573.94     52.37 o
   1   4   6        0.26       -8.58     33.46 o
   2   4   6      463.68      433.52     49.36 o
   3   4   6        0.23      -15.01     35.18 o
   4   4   6        6.88       -9.01     35.18 o
   5   4   6       76.35       82.80     40.76 o
   6   4   6        3.60      -36.89     36.89 o
   7   4   6       21.27       -2.15     39.47 o
 -17   0   7       38.96       47.41     21.02 o
 -15   0   7        0.69        4.34     15.46 o
 -13   0   7      532.08      519.13     23.82 o
 -11   0   7     2350.82     2352.53     56.93 o
  -9   0   7     1553.53     1564.34     32.68 o
  -7   0   7    26935.84    26169.25    446.64 o
  -5   0   7       29.31       24.45      4.57 o
  -3   0   7       44.93       64.81      5.15 o
  -1   0   7      370.26      386.55     31.99 o
   1   0   7      960.14     1044.99     27.36 o
   3   0   7    13067.55    13428.24    245.95 o
   5   0   7     2202.64     2219.54     55.72 o
   7   0   7     6473.98     6718.67    150.81 o
   9   0   7     1078.47      984.22     51.12 o
  11   0   7      226.72      161.35     31.75 o
  13   0   7       20.55       30.03     31.75 o
 -17   1   7        6.01      -10.14     17.83 o
 -16   1   7      360.13      372.33     20.02 o
 -15   1   7       51.10       44.06     16.04 o
 -14   1   7      664.70      656.17     20.64 o
 -13   1   7      137.33      139.36     11.21 o
 -12   1   7        3.54       -6.98      6.98 o
 -11   1   7     1759.13     1704.97     28.20 o
 -10   1   7     1113.06     1060.10     19.40 o
  -9   1   7     2684.17     2637.55     44.96 o
  -8   1   7      252.83      253.71      8.20 o
  -7   1   7      103.90      114.50      5.72 o
  -6   1   7     1088.16     1087.38     17.62 o
  -5   1   7     6743.23     6725.09     90.22 o
  -4   1   7     8794.86     8870.31    108.51 o
  -3   1   7     1057.32     1067.86     15.64 o
  -2   1   7        0.48        4.53      2.93 o
  -1   1   7      170.48      171.52      5.37 o
   0   1   7     6683.48     6742.18     84.20 o
   1   1   7     4635.09     4599.82     60.44 o
   2   1   7     5443.69     5595.99     73.04 o
   3   1   7      461.74      433.53     11.57 o
   4   1   7      640.26      644.75     18.37 o
   5   1   7     2782.44     2854.87     51.26 o
   6   1   7      149.90      150.80     11.41 o
   7   1   7     1857.81     1786.14     40.80 o
   8   1   7       72.19       73.77     13.24 o
   9   1   7      426.48      400.28     20.35 o
  10   1   7      760.02      809.76     28.52 o
  11   1   7      165.35      153.04     40.12 o
  12   1   7      133.76      151.54     39.04 o
 -16   2   7      501.07      549.60     30.85 o
 -15   2   7        0.83       18.70     14.73 o
 -14   2   7      733.37      755.30     26.91 o
 -13   2   7        5.34        8.00      8.77 o
 -12   2   7     2412.52     2405.52     38.39 o
 -11   2   7       73.81       65.59      8.02 o
 -10   2   7      106.68      113.03      7.88 o
  -9   2   7       26.71       32.07      6.32 o
  -8   2   7       14.11       12.77      5.38 o
  -7   2   7      220.87      192.35      7.34 o
  -6   2   7      514.78      498.89     11.26 o
  -5   2   7        8.46        8.55      3.44 o
  -4   2   7       26.61       23.16      4.06 o
  -3   2   7       55.27       40.02      7.06 o
  -2   2   7    17402.61    16880.89    259.47 o
  -1   2   7       56.53       69.78      5.81 o
   0   2   7      296.52      286.35      8.67 o
   1   2   7       21.55       29.52      4.92 o
   2   2   7     3185.91     3204.99     52.56 o
   3   2   7       47.93       45.17      5.73 o
   4   2   7      515.84      487.95     15.82 o
   5   2   7       52.34       33.51      9.91 o
   6   2   7      263.82      237.50     17.44 o
   7   2   7      261.30      269.32     17.51 o
   8   2   7      142.48      163.51     16.49 o
   9   2   7        0.42      -13.45     13.45 o
  10   2   7      382.21      420.27     25.62 o
  11   2   7       16.96       12.78     17.12 o
 -14   3   7      401.16      430.10     27.13 o
 -13   3   7       79.03       47.84     17.56 o
 -12   3   7       27.68       34.27     16.00 o
 -11   3   7      341.79      343.86     16.82 o
 -10   3   7     1224.46     1228.37     30.08 o
  -9   3   7      447.66      449.28     18.42 o
  -8   3   7       43.84       48.67     10.25 o
  -7   3   7       17.12       28.86      8.85 o
  -6   3   7      150.74      154.10     10.09 o
  -5   3   7      823.44      835.54     20.28 o
  -4   3   7     2441.43     2395.34     56.73 o
  -3   3   7       11.66        1.29     18.50 o
  -2   3   7      146.45      128.98     10.51 o
  -1   3   7      143.38      154.71     11.34 o
   0   3   7     2338.84     2316.70     49.73 o
   1   3   7      465.26      486.95     28.98 o
   2   3   7      971.10     1014.09     35.27 o
   3   3   7        1.12       -8.77     13.51 o
   4   3   7      420.70      364.98     23.50 o
   5   3   7      324.37      305.10     23.32 o
   6   3   7        1.59      -17.28     17.28 o
   7   3   7      516.92      476.25     62.89 o
   8   3   7      147.03      137.54     23.30 o
   9   3   7        9.05      -17.53     20.09 o
  10   3   7      116.76      116.02     24.93 o
 -11   4   7      192.67      214.54     31.32 o
  -8   4   7       20.51       18.45     25.74 o
  -7   4   7     1227.79     1193.00     58.43 o
  -6   4   7        9.25       13.30     23.60 o
  -5   4   7        0.15      -25.74     25.74 o
  -4   4   7        6.86        8.58     26.17 o
  -3   4   7      223.23      168.64     33.90 o
  -2   4   7      159.59      196.09     35.61 o
  -1   4   7       89.61       99.11     35.61 o
   0   4   7        4.37       -2.14     33.46 o
   1   4   7        1.07       12.44     36.04 o
   2   4   7       22.02      -33.46     33.46 o
   3   4   7      592.76      694.59     60.53 o
   4   4   7       24.58      123.13     43.33 o
   5   4   7      188.50      107.27     42.05 o
   6   4   7        1.05       19.30     39.90 o
 -16   0   8     1438.98     1435.24     46.48 o
 -14   0   8      474.83      414.35     22.61 o
 -12   0   8     4654.58     4598.02    145.74 o
 -10   0   8      684.21      618.62     18.41 o
  -8   0   8      308.99      342.36     12.70 o
  -6   0   8     2731.83     2864.22     60.27 o
  -4   0   8      244.12      205.04     12.88 o
  -2   0   8    19916.19    20599.67    352.04 o
   0   0   8    23010.53    23799.60    529.90 o
   2   0   8     1604.04     1633.41     35.22 o
   4   0   8       16.12       20.34      7.59 o
   6   0   8      736.81      749.31     50.46 o
   8   0   8      559.53      599.99     26.58 o
  10   0   8      861.58      943.90     53.68 o
  12   0   8        4.89       15.01     29.17 o
 -17   1   8        7.40       20.34     13.99 o
 -16   1   8        9.13        2.61     11.87 o
 -15   1   8        6.05        6.38     11.02 o
 -14   1   8     1299.79     1291.27     28.40 o
 -13   1   8      534.88      558.99     16.19 o
 -12   1   8      473.47      435.50     19.30 o
 -11   1   8       56.33       62.86      7.44 o
 -10   1   8      308.75      292.55     17.27 o
  -9   1   8     6120.57     6104.02     83.68 o
  -8   1   8      113.57       98.97      6.28 o
  -7   1   8     1174.74     1152.10     21.50 o
  -6   1   8      195.34      167.65      6.34 o
  -5   1   8      838.21      850.93     13.79 o
  -4   1   8    10476.23    10371.10    126.88 o
  -3   1   8     5394.01     5576.35     69.57 o
  -2   1   8     1095.51     1047.54     20.63 o
  -1   1   8        7.66       20.93      3.65 o
   0   1   8     1657.55     1666.68     23.60 o
   1   1   8     2300.62     2357.90     41.70 o
   2   1   8     4681.65     4754.02     98.25 o
   3   1   8     2220.23     2338.72     42.67 o
   4   1   8      599.55      597.58     18.90 o
   5   1   8      665.49      661.76     19.84 o
   6   1   8      119.58      107.30     11.09 o
   7   1   8     1349.28     1260.24     33.73 o
   8   1   8      573.10      564.39     26.14 o
   9   1   8      320.53      305.90     20.92 o
  10   1   8      410.36      414.17     21.98 o
  11   1   8      149.47      122.24     26.82 o
  12   1   8      110.32      152.76     24.61 o
 -16   2   8        5.76        4.62     18.87 o
 -15   2   8       69.28       91.15     18.13 o
 -14   2   8       33.51       37.74     11.18 o
 -13   2   8       65.85       65.67      9.56 o
 -12   2   8       21.03       19.01      8.35 o
 -11   2   8     1492.34     1554.42     26.79 o
 -10   2   8       18.07       24.26      6.96 o
  -9   2   8      970.65      921.66     17.69 o
  -8   2   8        0.17       -1.51      5.36 o
  -7   2   8     7323.15     7284.32     98.34 o
  -6   2   8       32.94       32.80      5.16 o
  -5   2   8     4470.85     4428.99     60.86 o
  -4   2   8       85.71       89.22      4.42 o
  -3   2   8      308.72      310.81      7.30 o
  -2   2   8        3.36       11.56      5.39 o
  -1   2   8      195.24      189.85      9.90 o
   0   2   8        1.58        6.93      3.18 o
   1   2   8        4.88        3.42      3.14 o
   2   2   8       30.31       34.97      4.44 o
   3   2   8     1293.82     1324.17     24.34 o
   4   2   8       40.18       42.75     12.51 o
   5   2   8     7559.73     7339.26    133.64 o
   6   2   8       41.46       49.43     12.91 o
   7   2   8       22.53       33.21     13.62 o
   8   2   8        0.69        6.55     13.96 o
   9   2   8      416.16      439.08     23.08 o
  10   2   8       26.77       51.23     16.89 o
  11   2   8       15.39       23.21     17.71 o
 -14   3   8      161.49      166.58     22.09 o
 -13   3   8       64.53       90.49     31.32 o
 -12   3   8        1.04      -15.01     15.01 o
 -11   3   8       19.25       -5.80     11.38 o
 -10   3   8      258.65      250.98     14.83 o
  -9   3   8     1829.59     1908.15     46.39 o
  -8   3   8       23.45       35.13     10.31 o
  -7   3   8      512.36      488.33     17.95 o
  -6   3   8       65.34       69.54      9.08 o
  -5   3   8      917.79      924.87     26.72 o
  -4   3   8     2240.84     2231.91     41.25 o
  -3   3   8     2029.75     2050.98     45.80 o
  -2   3   8      819.81      776.72     23.60 o
  -1   3   8      184.53      175.47     12.42 o
   0   3   8       93.27      113.92     11.43 o
   1   3   8      530.69      502.88     25.00 o
   2   3   8      477.91      484.20     26.74 o
   3   3   8      504.97      546.57     30.48 o
   4   3   8       83.22       95.57     18.25 o
   5   3   8      513.15      482.42     36.06 o
   6   3   8       14.27        6.93     18.22 o
   7   3   8      422.23      491.83     30.93 o
   8   3   8      145.88      148.06     27.67 o
   9   3   8       39.63       54.62     23.86 o
  -9   4   8       53.55       35.18     25.74 o
  -8   4   8        9.02      -12.01     25.74 o
  -7   4   8       44.92       88.38     28.32 o
  -6   4   8      180.58      156.62     30.04 o
  -5   4   8       49.51       40.76     29.60 o
  -4   4   8       14.70       15.44     27.03 o
  -3   4   8      106.84       96.11     31.32 o
  -2   4   8      912.38      832.72     57.12 o
  -1   4   8       64.50       28.74     32.61 o
   0   4   8     1074.14     1059.24     69.58 o
   1   4   8       17.09       13.30     35.61 o
   2   4   8       80.22      136.86     39.90 o
   3   4   8       29.72       62.64     40.76 o
   4   4   8       21.23       20.16     41.61 o
   5   4   8       22.94       15.02     39.47 o
 -17   0   9      216.90      230.16     24.12 o
 -15   0   9       12.07       -7.91     14.55 o
 -13   0   9        6.10       26.35     12.43 o
 -11   0   9     2929.17     2878.75     56.28 o
  -9   0   9     7398.00     6992.66    124.03 o
  -7   0   9       42.70       31.58      6.48 o
  -5   0   9    22453.65    22476.32    384.58 o
  -3   0   9      361.18      411.83     22.59 o
  -1   0   9     1064.91     1041.44     29.11 o
   1   0   9     1767.56     1732.64     44.14 o
   3   0   9       31.51       26.23      7.77 o
   5   0   9     4711.27     4917.32    113.50 o
   7   0   9     1345.75     1541.21    114.11 o
   9   0   9      893.39      850.33     50.25 o
  11   0   9        6.00       -2.57     29.60 o
 -17   1   9       77.88       91.04     14.47 o
 -16   1   9      135.16      156.04     15.01 o
 -15   1   9        4.05       -1.19     10.69 o
 -14   1   9     1184.70     1113.33     23.08 o
 -13   1   9       38.44       65.87      8.84 o
 -12   1   9      960.40      895.53     19.55 o
 -11   1   9     1520.11     1462.37     25.29 o
 -10   1   9       12.93        9.08      6.12 o
  -9   1   9     2544.71     2476.32     38.44 o
  -8   1   9        0.10       -3.44      5.07 o
  -7   1   9     8346.21     8094.52    108.74 o
  -6   1   9     1224.13     1225.47     18.72 o
  -5   1   9     1064.94     1107.82     17.18 o
  -4   1   9     2784.35     2911.37     38.27 o
  -3   1   9      870.42      852.86     14.10 o
  -2   1   9     8506.82     8320.85    113.20 o
  -1   1   9      293.07      282.85      8.04 o
   0   1   9        2.31        2.94      4.19 o
   1   1   9       64.17       61.96      8.88 o
   2   1   9      293.22      279.10      9.80 o
   3   1   9     4900.41     4851.78     81.28 o
   4   1   9     1100.76     1121.35     47.89 o
   5   1   9      143.58      150.29     12.45 o
   6   1   9       10.40        0.71     10.01 o
   7   1   9      642.04      590.15     23.30 o
   8   1   9      256.52      273.60     18.39 o
   9   1   9      428.09      403.42     21.86 o
  10   1   9       31.90       32.32     20.47 o
  11   1   9        1.60       12.17     24.24 o
 -16   2   9      549.81      547.64     29.75 o
 -15   2   9       28.62        1.75     17.80 o
 -14   2   9     1052.92     1135.29     27.53 o
 -13   2   9       55.35       52.16      9.46 o
 -12   2   9      489.08      494.22     15.28 o
 -11   2   9        8.06        5.32      7.45 o
 -10   2   9      858.21      821.28     17.66 o
  -9   2   9       43.59       36.24      6.73 o
  -8   2   9       40.99       47.96      6.42 o
  -7   2   9        0.01       -5.27      5.27 o
  -6   2   9     4381.38     4406.01     61.22 o
  -5   2   9      186.18      172.58      7.07 o
  -4   2   9     3909.02     3964.27     55.19 o
  -3   2   9       21.28       27.25      5.38 o
  -2   2   9        6.49       10.16      3.83 o
  -1   2   9       41.91       30.62      4.16 o
   0   2   9     9645.51     9782.38    116.98 o
   1   2   9       28.16       19.85      4.85 o
   2   2   9      793.42      781.92     17.45 o
   3   2   9       15.48        9.03      7.07 o
   4   2   9      277.98      269.71     12.92 o
   5   2   9        8.58       17.18     12.54 o
   6   2   9        1.21       -9.63     13.01 o
   7   2   9       18.69        6.35     13.94 o
   8   2   9      204.08      213.44     18.99 o
   9   2   9        5.31      -15.55     15.55 o
  10   2   9      130.73      178.60     20.38 o
 -14   3   9      354.26      383.11     25.14 o
 -13   3   9      124.15      113.07     18.96 o
 -12   3   9      264.22      305.32     19.98 o
 -11   3   9      298.24      287.61     16.32 o
 -10   3   9        0.66       -4.22     11.05 o
  -9   3   9      503.67      497.36     19.81 o
  -8   3   9       52.48       37.63     10.66 o
  -7   3   9     1093.63     1076.55     27.24 o
  -6   3   9      261.52      250.24     17.22 o
  -5   3   9       33.14       25.34      8.55 o
  -4   3   9      318.32      312.66     13.14 o
  -3   3   9      138.83      138.38     12.40 o
  -2   3   9     2802.47     2830.84     60.02 o
  -1   3   9       14.15       17.12     10.51 o
   0   3   9       12.27       13.59     15.23 o
   1   3   9        0.68       -0.91     13.79 o
   2   3   9      383.45      364.95     23.26 o
   3   3   9     1252.55     1284.17     43.83 o
   4   3   9      195.47      173.61     21.31 o
   5   3   9        2.55      -15.80     18.13 o
   6   3   9      178.20      141.51     22.89 o
   7   3   9      229.18      218.70     26.08 o
   8   3   9      139.97      180.71     25.36 o
 -10   4   9       78.13       85.81     25.74 o
  -9   4   9      581.68      639.23     31.36 o
  -8   4   9        1.89        3.35     21.24 o
  -7   4   9       55.99       55.91     16.39 o
  -6   4   9        0.10        6.77     15.87 o
  -5   4   9      911.69      970.99     35.18 o
  -4   4   9       14.83       13.50     15.78 o
  -3   4   9      138.39      184.93     38.19 o
  -2   4   9        5.64       19.73     34.32 o
  -1   4   9        2.04      -32.17     34.75 o
   0   4   9       95.61      140.30     42.05 o
   1   4   9      246.18      269.06     45.49 o
   2   4   9        1.41       27.46     39.90 o
   3   4   9        1.50       -9.01     37.32 o
   4   4   9       24.65       66.50     44.19 o
 -16   0  10      355.79      324.02     24.58 o
 -14   0  10     2829.63     2750.95     68.48 o
 -12   0  10      648.80      639.02     20.86 o
 -10   0  10     1572.41     1536.30     33.45 o
  -8   0  10      544.30      512.57     16.41 o
  -6   0  10      460.16      436.04     14.11 o
  -4   0  10     7920.40     7512.23    132.06 o
  -2   0  10     2846.04     2777.20     66.59 o
   0   0  10     2580.90     2595.61     62.41 o
   2   0  10    15793.73    15912.43    291.10 o
   4   0  10       58.43       52.75      9.60 o
   6   0  10      506.10      601.36     25.96 o
   8   0  10        6.88      -12.01     25.74 o
  10   0  10      125.55      189.64     35.18 o
 -17   1  10       52.25       67.96     14.30 o
 -16   1  10     1113.46     1174.25     39.74 o
 -15   1  10        5.78        2.37     10.93 o
 -14   1  10        0.89       -7.12      8.77 o
 -13   1  10       19.98       21.47      8.61 o
 -12   1  10     1449.34     1441.81     25.84 o
 -11   1  10     1918.04     1859.34     30.56 o
 -10   1  10      245.19      258.01     13.57 o
  -9   1  10      162.38      155.11      8.00 o
  -8   1  10       10.46        5.02      5.57 o
  -7   1  10     6011.95     5788.74     73.22 o
  -6   1  10      262.27      225.28      9.53 o
  -5   1  10      738.98      691.95     14.68 o
  -4   1  10      580.13      582.81     12.31 o
  -3   1  10       11.97        7.88      4.66 o
  -2   1  10     8127.67     8056.12    110.31 o
  -1   1  10        6.20        9.84      5.22 o
   0   1  10     2934.96     2882.16     43.08 o
   1   1  10       27.52       24.96      7.83 o
   2   1  10       54.80       55.66      4.84 o
   3   1  10     3778.91     3831.99     66.44 o
   4   1  10     1184.83     1177.74     37.65 o
   5   1  10     1701.69     1773.69     60.76 o
   6   1  10      248.68      231.29     16.04 o
   7   1  10      169.35      166.33     16.08 o
   8   1  10       63.93       73.38     16.68 o
   9   1  10       19.37       -8.80     36.25 o
  10   1  10      502.27      520.41     31.99 o
  11   1  10      160.10      199.85     26.54 o
 -16   2  10        4.70       -2.14     19.09 o
 -15   2  10       11.36        4.26     14.14 o
 -14   2  10       23.12       25.99     13.21 o
 -13   2  10      691.17      700.37     25.21 o
 -12   2  10      107.52      115.50      9.96 o
 -11   2  10      269.49      281.73     12.73 o
 -10   2  10       46.18       41.01      7.54 o
  -9   2  10     4301.00     4185.20     59.52 o
  -8   2  10        1.95        2.55      6.26 o
  -7   2  10     1363.19     1374.87     23.18 o
  -6   2  10      179.71      182.74      7.84 o
  -5   2  10     4451.19     4330.23     60.46 o
  -4   2  10        4.75        8.49      5.61 o
  -3   2  10     1251.22     1213.73     25.09 o
  -2   2  10       35.54       23.04      5.72 o
  -1   2  10       12.68        2.57      5.43 o
   0   2  10       92.79      113.48      6.72 o
   1   2  10     3268.67     3293.71     46.33 o
   2   2  10       85.69       83.46      8.31 o
   3   2  10       26.35       15.40      8.67 o
   4   2  10        1.45        4.22     11.94 o
   5   2  10      621.83      613.59     24.77 o
   6   2  10       21.49       -0.43     13.76 o
   7   2  10     1740.99     1707.17     70.69 o
   8   2  10       28.06       21.69     16.23 o
   9   2  10        5.04        3.82     16.97 o
 -14   3  10       46.72       21.98     19.05 o
 -13   3  10        0.09       19.29     17.12 o
 -12   3  10      141.79      133.41     15.03 o
 -11   3  10      755.57      808.49     25.77 o
 -10   3  10        3.13        1.48     11.30 o
  -9   3  10      126.42      117.04     12.62 o
  -8   3  10       22.23       25.52     12.49 o
  -7   3  10     1435.60     1446.83     33.75 o
  -6   3  10       92.07       96.16     14.31 o
  -5   3  10      100.73      106.64     15.23 o
  -4   3  10        5.13       -3.95      8.98 o
  -3   3  10        2.51       14.59     14.46 o
  -2   3  10     1283.44     1287.05     42.03 o
  -1   3  10       39.70       27.82     13.36 o
   0   3  10      392.69      379.79     22.46 o
   1   3  10        7.29       -6.88     15.27 o
   2   3  10       11.82        3.87     16.56 o
   3   3  10      999.27      977.03     38.98 o
   4   3  10       56.55       44.18     25.96 o
   5   3  10      696.74      733.48     48.52 o
   6   3  10        0.03        2.72     20.30 o
   7   3  10       27.76       31.02     22.23 o
 -10   4  10      122.87      163.44     21.48 o
  -9   4  10        3.98      -17.71     17.71 o
  -8   4  10       80.60       97.30     21.67 o
  -7   4  10       16.69       26.59     17.59 o
  -6   4  10        8.29      -19.17     19.73 o
  -5   4  10        0.71        2.51     16.42 o
  -4   4  10      563.07      607.01     30.91 o
  -3   4  10       14.10        8.58     34.75 o
  -2   4  10      317.27      319.72     44.63 o
  -1   4  10        1.18       48.05     39.47 o
   0   4  10      210.09      214.98     42.91 o
   1   4  10        0.39       35.61     40.75 o
   2   4  10      588.56      592.39     58.81 o
   3   4  10        2.73        1.29     39.47 o
 -17   0  11      103.55      172.03     22.75 o
 -15   0  11      246.57      226.40     20.40 o
 -13   0  11     1143.83     1122.96     35.24 o
 -11   0  11      648.65      670.04     21.01 o
  -9   0  11     9896.46     9574.49    168.41 o
  -7   0  11    11033.95    11207.89    195.66 o
  -5   0  11      151.03      144.67      9.24 o
  -3   0  11     3542.85     3552.65     66.10 o
  -1   0  11      234.50      229.23     14.53 o
   1   0  11     3957.31     4001.14     93.22 o
   3   0  11     2833.75     3015.62     62.45 o
   5   0  11       12.19       27.77     12.98 o
   7   0  11      541.06      558.50     42.50 o
   9   0  11      929.50      951.65     59.26 o
 -17   1  11      138.11      150.87     15.80 o
 -16   1  11      410.90      474.19     19.30 o
 -15   1  11       10.66        8.07     10.08 o
 -14   1  11      321.43      317.34     19.29 o
 -13   1  11        6.73       15.05      8.46 o
 -12   1  11      521.50      478.04     14.27 o
 -11   1  11     1234.42     1166.98     29.16 o
 -10   1  11      447.30      426.63     12.84 o
  -9   1  11     2930.28     2909.18     43.19 o
  -8   1  11      600.50      627.44     13.42 o
  -7   1  11     2781.58     2693.53     36.95 o
  -6   1  11      676.20      640.21     13.06 o
  -5   1  11     4218.81     4219.00     54.85 o
  -4   1  11     2455.49     2406.41     33.30 o
  -3   1  11      216.58      207.92      7.68 o
  -2   1  11      309.24      270.91      9.59 o
  -1   1  11      544.69      520.79     13.60 o
   0   1  11     6503.27     6299.45     88.25 o
   1   1  11      440.81      401.83     12.13 o
   2   1  11       55.53       54.44      5.97 o
   3   1  11       63.53       56.74      8.07 o
   4   1  11        0.65       -9.40      9.40 o
   5   1  11     2211.71     2354.99     59.12 o
   6   1  11       10.94       -1.41     13.07 o
   7   1  11       33.93       30.79     14.65 o
   8   1  11        1.62      -14.48     14.48 o
   9   1  11       15.55       -1.19     19.56 o
  10   1  11      229.90      239.53     26.39 o
 -15   2  11        1.40       -4.47     13.81 o
 -14   2  11      702.52      760.36     27.93 o
 -13   2  11        0.03        5.43      9.14 o
 -12   2  11     1255.27     1254.17     29.73 o
 -11   2  11       16.98       16.96      8.13 o
 -10   2  11       34.76       41.60      7.87 o
  -9   2  11        3.54       17.54      7.51 o
  -8   2  11      132.58      116.48      7.96 o
  -7   2  11      124.00      125.59      7.75 o
  -6   2  11      492.47      475.49     16.93 o
  -5   2  11       79.74       85.34      8.58 o
  -4   2  11     3420.98     3307.90     47.73 o
  -3   2  11      131.50      117.80      7.88 o
  -2   2  11     4570.74     4521.02     71.31 o
  -1   2  11        5.32        8.49      6.15 o
   0   2  11      637.47      656.04     14.67 o
   1   2  11        1.87        9.69     10.95 o
   2   2  11     1574.14     1538.36     37.36 o
   3   2  11       72.89       81.01     13.39 o
   4   2  11       17.37       20.81     13.08 o
   5   2  11       22.38       31.57     15.82 o
   6   2  11        2.92      -14.24     14.24 o
   7   2  11       57.49       72.00     20.34 o
   8   2  11      562.75      557.48     49.95 o
   9   2  11        1.26       -9.77     17.58 o
 -13   3  11        1.78        6.96     13.84 o
 -12   3  11      217.51      228.03     29.47 o
 -11   3  11      318.70      317.33     17.99 o
 -10   3  11      227.55      239.29     15.91 o
  -9   3  11      372.95      370.65     22.09 o
  -8   3  11       46.44       47.95     11.84 o
  -7   3  11      521.25      488.57     19.73 o
  -6   3  11      379.90      338.76     15.17 o
  -5   3  11      173.31      167.91     12.35 o
  -4   3  11     1243.39     1197.04     27.87 o
  -3   3  11        2.88       -2.46     11.45 o
  -2   3  11      134.20      105.40     15.57 o
  -1   3  11      187.02      150.80     27.03 o
   0   3  11     1759.68     1738.36     51.64 o
   1   3  11       96.15      109.89     19.52 o
   2   3  11       36.73        9.21     18.23 o
   3   3  11        5.72      -16.09     18.25 o
   4   3  11       49.54       41.03     20.09 o
   5   3  11      215.44      241.05     62.65 o
   6   3  11       14.90      -16.80     21.31 o
   7   3  11       24.23       10.28     23.17 o
  -9   4  11      465.10      472.23     27.56 o
  -8   4  11       15.09       16.88     18.85 o
  -7   4  11      647.76      641.79     30.91 o
  -6   4  11        0.06       -6.86     17.85 o
  -5   4  11       37.07       25.10     36.04 o
  -4   4  11       77.81      132.09     20.24 o
  -3   4  11       93.89       75.94     36.04 o
  -2   4  11       39.75      106.82     39.04 o
  -1   4  11       43.51       58.35     37.75 o
   0   4  11        3.99       18.45     37.32 o
   1   4  11      162.19      173.77     44.62 o
   2   4  11        4.49      -28.74     41.61 o
 -16   0  12     1084.55     1167.91     42.09 o
 -14   0  12      119.47       95.33     16.23 o
 -12   0  12     2226.98     2207.53     47.00 o
 -10   0  12      977.08     1061.60     52.26 o
  -8   0  12      181.05      188.88     11.57 o
  -6   0  12     4378.58     4384.88     80.66 o
  -4   0  12        5.74        2.40      7.95 o
  -2   0  12    11511.39    11371.35    199.02 o
   0   0  12      929.68      910.02     39.74 o
   2   0  12      774.74      761.62     23.28 o
   4   0  12     1324.00     1322.25     76.07 o
   6   0  12       66.85       66.50     25.74 o
   8   0  12     1020.26     1107.66     62.71 o
 -16   1  12       93.14       88.55     13.54 o
 -15   1  12       15.59       16.22     10.34 o
 -14   1  12     1540.12     1550.18     29.33 o
 -13   1  12      144.37      132.56     10.35 o
 -12   1  12      106.20      100.56      9.38 o
 -11   1  12      487.29      468.00     14.41 o
 -10   1  12      167.57      159.82      9.17 o
  -9   1  12     2675.52     2714.58     37.96 o
  -8   1  12      343.98      329.46     10.25 o
  -7   1  12      174.21      172.45      8.19 o
  -6   1  12      235.84      200.20      8.08 o
  -5   1  12     1660.90     1586.14     24.11 o
  -4   1  12     2784.53     2722.83     37.54 o
  -3   1  12       50.40       51.59      6.17 o
  -2   1  12     1400.22     1380.40     24.41 o
  -1   1  12      320.30      296.10     11.04 o
   0   1  12     4575.85     4342.77    102.49 o
   1   1  12       19.39       15.40      7.13 o
   2   1  12      809.87      778.78     26.56 o
   3   1  12      136.29      129.49     12.12 o
   4   1  12       23.46       17.94     11.25 o
   5   1  12      231.44      252.60     18.06 o
   6   1  12       99.62      140.54     18.66 o
   7   1  12      743.45      754.56     34.85 o
   8   1  12        8.36        9.00     20.30 o
   9   1  12        8.35      -16.31     49.12 o
 -15   2  12       14.98       -9.15     14.12 o
 -14   2  12        5.13      -13.28     13.28 o
 -13   2  12      171.18      176.44     13.17 o
 -12   2  12        1.51        2.70      8.95 o
 -11   2  12     3001.98     3064.41     47.00 o
 -10   2  12       11.59        2.15      7.68 o
  -9   2  12       41.75       49.96      7.97 o
  -8   2  12       51.40       55.70      7.59 o
  -7   2  12     2057.19     2055.56     32.59 o
  -6   2  12       52.78       54.16      7.07 o
  -5   2  12     1264.59     1327.25     23.23 o
  -4   2  12        5.31        0.93      6.22 o
  -3   2  12       28.60       26.37      7.22 o
  -2   2  12       63.33       85.98      8.31 o
  -1   2  12       11.14       14.83      6.82 o
   0   2  12       52.58       56.23      8.84 o
   1   2  12        9.32       -6.92     11.00 o
   2   2  12        6.10       19.26     11.94 o
   3   2  12     2337.48     2291.17     51.22 o
   4   2  12      135.10      112.26     15.47 o
   5   2  12      347.69      335.67     20.64 o
   6   2  12        4.79       11.93     15.15 o
   7   2  12        5.37        1.56     16.34 o
   8   2  12       17.42       34.62     18.24 o
 -13   3  12      105.34      128.91     16.51 o
 -12   3  12        1.07       -2.87     13.69 o
 -11   3  12       21.61       15.78     13.34 o
 -10   3  12       56.21       47.49     13.27 o
  -9   3  12     1305.51     1363.24     34.51 o
  -8   3  12       76.72       56.34     12.62 o
  -7   3  12      515.31      549.34     22.09 o
  -6   3  12        1.44       17.29     11.19 o
  -5   3  12      775.81      755.96     22.64 o
  -4   3  12      611.28      621.98     22.74 o
  -3   3  12       48.70       44.08     14.76 o
  -2   3  12      372.82      363.93     22.71 o
  -1   3  12       68.96       47.49     16.94 o
   0   3  12      401.60      346.63     24.13 o
   1   3  12       69.93       83.08     19.52 o
   2   3  12       53.59       28.01     19.78 o
   3   3  12       27.45       -5.88     20.20 o
   4   3  12        1.10        3.80     20.86 o
   5   3  12      378.97      361.18     42.70 o
   6   3  12       94.02      102.23     24.22 o
  -8   4  12        7.44       10.95     19.11 o
  -7   4  12       33.53       43.83     19.52 o
  -6   4  12      371.11      374.81     26.28 o
  -5   4  12       41.03       61.23     20.00 o
  -4   4  12        3.08       -4.57     18.64 o
  -3   4  12       32.19      -11.15     35.18 o
  -2   4  12      575.55      543.45     54.52 o
  -1   4  12       17.96        1.29     37.75 o
   0   4  12      116.66      198.65     45.05 o
 -17   0  13       35.38       60.08     29.39 o
 -15   0  13        4.57        1.31     16.51 o
 -13   0  13       21.72       32.59     11.93 o
 -11   0  13     1753.06     1756.37     38.93 o
  -9   0  13      943.90      946.15     25.19 o
  -7   0  13     2893.26     2864.42     55.96 o
  -5   0  13     2837.12     2781.69     54.49 o
  -3   0  13     1536.59     1498.62     33.77 o
  -1   0  13        5.06        4.13     11.17 o
   1   0  13     2577.35     2526.08     64.99 o
   3   0  13      567.04      614.46     41.43 o
   5   0  13     2382.44     2503.23     96.38 o
   7   0  13       31.51        3.00     29.60 o
   9   0  13        2.73      -27.03     28.31 o
 -16   1  13       29.16       31.59     11.98 o
 -15   1  13        6.98        4.35     10.50 o
 -14   1  13      623.09      645.72     18.60 o
 -13   1  13      372.71      367.59     14.03 o
 -12   1  13      361.18      372.74     15.13 o
 -11   1  13        3.07        4.92      7.96 o
 -10   1  13      817.17      836.71     20.82 o
  -9   1  13     1352.79     1380.41     23.10 o
  -8   1  13      129.24      122.92      8.04 o
  -7   1  13     3549.20     3526.53     47.60 o
  -6   1  13       61.38       67.38      6.81 o
  -5   1  13       80.00       80.45      7.04 o
  -4   1  13     1582.57     1547.17     24.46 o
  -3   1  13      439.93      447.00     12.30 o
  -2   1  13     2103.90     2031.56     33.60 o
  -1   1  13       91.41       90.29      8.66 o
   0   1  13       15.22       20.88      8.17 o
   1   1  13     1618.29     1626.48     30.55 o
   2   1  13      415.35      420.51     15.34 o
   3   1  13      740.93      743.27     25.85 o
   4   1  13        5.95       -5.52     14.07 o
   5   1  13       61.00       62.13     20.00 o
   6   1  13      311.32      332.46     21.11 o
   7   1  13      764.40      792.86     56.03 o
   8   1  13       10.62      -17.86     21.51 o
 -15   2  13        5.80        6.46     14.86 o
 -14   2  13      226.55      224.73     17.42 o
 -13   2  13        3.97        4.85     10.93 o
 -12   2  13      655.22      640.01     20.82 o
 -11   2  13       11.38       27.48      8.95 o
 -10   2  13      426.73      425.82     20.52 o
  -9   2  13       63.15       57.11      8.52 o
  -8   2  13        0.02        5.95      7.29 o
  -7   2  13      110.84      107.36      8.57 o
  -6   2  13     1040.13     1021.16     20.47 o
  -5   2  13      107.27      102.11      8.33 o
  -4   2  13     2418.12     2437.23     39.83 o
  -3   2  13       92.79       88.17      9.27 o
  -2   2  13     2775.85     2773.84     47.62 o
  -1   2  13       59.24       49.81     11.44 o
   0   2  13     2197.73     2207.95     48.18 o
   1   2  13        1.31      -11.98     11.98 o
   2   2  13      602.82      604.77     54.11 o
   3   2  13      142.99      116.79     16.02 o
   4   2  13        0.50        6.35     14.60 o
   5   2  13        3.19       -7.78     15.67 o
   6   2  13        1.76      -12.15     16.10 o
   7   2  13        0.03      -16.84     16.84 o
 -13   3  13      148.06      132.58     20.40 o
 -12   3  13      283.09      277.92     18.88 o
 -11   3  13        0.94       -5.89     13.54 o
 -10   3  13      139.39      159.19     18.61 o
  -9   3  13      225.03      240.77     16.82 o
  -8   3  13        0.21        7.10     13.81 o
  -7   3  13      460.40      478.81     29.49 o
  -6   3  13        1.65        3.56     11.73 o
  -5   3  13       16.42        0.70     11.76 o
  -4   3  13      667.89      632.45     24.19 o
  -3   3  13       86.89       79.10     17.53 o
  -2   3  13     1555.90     1588.59     48.84 o
  -1   3  13        1.25       -4.60     16.66 o
   0   3  13       28.31       23.15     23.17 o
   1   3  13       91.19       92.22     24.46 o
   2   3  13      516.41      544.92     32.07 o
   3   3  13      166.35      122.76     24.74 o
   4   3  13        4.41       14.56     29.82 o
   5   3  13       62.89       97.08     32.61 o
  -7   4  13      243.40      220.10     23.69 o
  -6   4  13        2.35        4.08     19.60 o
  -5   4  13      223.10      215.38     24.36 o
  -4   4  13       18.34      -10.84     21.10 o
  -3   4  13       58.17       49.33     22.86 o
  -2   4  13        6.84      -32.60     36.89 o
 -16   0  14      474.48      534.76     63.52 o
 -14   0  14     2254.01     2339.48     83.56 o
 -12   0  14       10.34       10.85     11.17 o
 -10   0  14        6.84        9.75     10.20 o
  -8   0  14        1.54        2.21      9.21 o
  -6   0  14      475.95      460.33     33.22 o
  -4   0  14     5977.83     5944.00    108.54 o
  -2   0  14      414.07      434.33     17.80 o
   0   0  14     1489.67     1453.34     44.22 o
   2   0  14      428.97      424.65     93.57 o
   4   0  14      675.65      680.09     48.09 o
   6   0  14       48.52       37.32     30.89 o
   8   0  14       53.99       42.47     31.32 o
 -16   1  14      348.49      373.54     17.01 o
 -15   1  14       18.99       22.08     10.96 o
 -14   1  14       73.69       60.94     10.64 o
 -13   1  14      214.59      211.31     12.17 o
 -12   1  14     1381.58     1407.60     29.98 o
 -11   1  14      865.24      852.22     19.62 o
 -10   1  14      170.01      155.02      9.31 o
  -9   1  14        1.82       -5.07      6.92 o
  -8   1  14      118.44      102.76      8.27 o
  -7   1  14     1779.58     1775.28     27.61 o
  -6   1  14     1119.43     1087.76     21.14 o
  -5   1  14      781.65      795.81     16.44 o
  -4   1  14      364.84      343.74     11.22 o
  -3   1  14      199.59      168.58      9.21 o
  -2   1  14      932.59      927.37     24.18 o
  -1   1  14      809.09      796.57     19.26 o
   0   1  14      813.81      810.95     27.02 o
   1   1  14       23.23       21.62      8.63 o
   2   1  14      262.99      256.24     13.58 o
   3   1  14      723.30      714.27     41.34 o
   4   1  14       43.22       40.88     15.20 o
   5   1  14      217.22      186.24     29.43 o
   6   1  14       62.69       23.29     21.37 o
   7   1  14       14.14      -10.71     21.92 o
 -15   2  14        0.88       16.33     15.43 o
 -14   2  14      112.32      115.44     19.31 o
 -13   2  14       38.29       60.22     13.75 o
 -12   2  14       88.44       81.80     11.95 o
 -11   2  14      351.47      381.69     17.78 o
 -10   2  14       22.99        7.04      9.87 o
  -9   2  14     4270.77     4354.07     74.47 o
  -8   2  14       74.27       71.81      8.88 o
  -7   2  14       39.78       37.14      8.05 o
  -6   2  14        0.12       -7.42      7.42 o
  -5   2  14      825.99      827.19     18.44 o
  -4   2  14       22.04       25.30      8.94 o
  -3   2  14      147.41      153.52     13.48 o
  -2   2  14       13.36        6.32     11.39 o
  -1   2  14        3.72      -10.94     11.62 o
   0   2  14      141.33      153.34     15.47 o
   1   2  14      409.47      447.96     26.37 o
   2   2  14       11.90       -1.33     13.87 o
   3   2  14      360.72      354.70     21.69 o
   4   2  14        2.56      -15.15     15.15 o
   5   2  14      956.99      937.05     33.61 o
   6   2  14        1.17      -19.28     19.28 o
 -12   3  14      157.97      157.36     17.99 o
 -11   3  14      547.82      576.27     24.32 o
 -10   3  14       31.71       10.79     13.64 o
  -9   3  14       18.07       36.85     14.12 o
  -8   3  14       34.07       47.19     14.04 o
  -7   3  14      879.99      946.13     41.22 o
  -6   3  14      310.94      312.18     18.13 o
  -5   3  14      414.37      407.96     19.75 o
  -4   3  14       41.59       26.71     14.54 o
  -3   3  14       77.04       75.26     18.02 o
  -2   3  14      141.69      124.49     20.63 o
  -1   3  14       38.55       44.84     19.28 o
   0   3  14      160.22      135.28     22.34 o
   1   3  14       79.44       37.67     22.06 o
   2   3  14        0.34       68.67     68.42 o
   3   3  14      221.45      233.27     27.06 o
 -15   0  15        1.06       33.95     17.89 o
 -13   0  15      702.39      680.73     24.88 o
 -11   0  15      566.42      558.65     34.54 o
  -9   0  15     3543.70     3498.70     68.54 o
  -7   0  15     3828.29     3904.59     74.83 o
  -5   0  15      608.64      534.72     19.68 o
  -3   0  15       58.34       76.46     11.76 o
  -1   0  15      839.85      818.77     26.52 o
   1   0  15      747.04      805.35     43.16 o
   3   0  15     1341.34     1272.75     63.16 o
   5   0  15       30.95       -3.43     30.46 o
   7   0  15      233.57      192.24     39.05 o
 -15   1  15       17.62       23.43     13.14 o
 -14   1  15       40.95       40.54     11.01 o
 -13   1  15       87.98       86.68     10.98 o
 -12   1  15       42.97       48.18      9.77 o
 -11   1  15     1114.54     1142.55     23.58 o
 -10   1  15       52.22       51.42      8.78 o
  -9   1  15      342.25      323.50     11.72 o
  -8   1  15        0.18       -5.58      7.04 o
  -7   1  15      551.36      536.42     15.23 o
  -6   1  15     1108.96     1096.27     21.20 o
  -5   1  15     1923.39     1948.13     35.79 o
  -4   1  15      236.82      231.82     10.28 o
  -3   1  15       38.02       36.49      8.03 o
  -2   1  15      446.15      419.64     14.73 o
  -1   1  15      125.08      140.98     11.14 o
   0   1  15     1115.45     1051.20     24.04 o
   1   1  15      178.59      191.57     14.27 o
   2   1  15      246.37      235.76     15.63 o
   3   1  15      617.44      644.75     48.96 o
   4   1  15       76.86       60.58     17.52 o
   5   1  15      181.92      179.75     24.86 o
   6   1  15      116.31       93.43     24.11 o
 -14   2  15      632.19      645.20     26.95 o
 -13   2  15        3.86       -2.23     14.23 o
 -12   2  15       36.51       38.73     11.43 o
 -11   2  15        0.86       10.09     10.49 o
 -10   2  15       26.44       24.74     11.79 o
  -9   2  15        9.34       21.53     10.03 o
  -8   2  15      149.06      143.89     25.65 o
  -7   2  15       95.81       89.15     10.84 o
  -6   2  15        0.83       -1.97      9.36 o
  -5   2  15        3.53        1.08      9.71 o
  -4   2  15      881.49      898.64     24.37 o
  -3   2  15      197.79      192.94     13.35 o
  -2   2  15     2495.21     2429.65     52.56 o
  -1   2  15      108.30       72.58     14.38 o
   0   2  15      131.04      120.09     15.71 o
   1   2  15        0.14       19.51     15.22 o
   2   2  15      188.17      179.48     18.25 o
   3   2  15        5.90       11.55     16.23 o
   4   2  15      163.94      135.31     19.39 o
   5   2  15       26.50       -1.70     17.98 o
 -11   3  15      266.94      307.55     20.33 o
 -10   3  15      119.26      120.70     18.44 o
  -9   3  15       72.08       69.58     15.14 o
  -8   3  15        2.50       -4.09     14.03 o
  -7   3  15       52.55       47.62     14.55 o
  -6   3  15      396.04      391.87     20.62 o
  -5   3  15       34.95       52.54     14.26 o
  -4   3  15       11.97       17.05     14.53 o
  -3   3  15       31.02       12.61     18.24 o
  -2   3  15      595.35      542.90     31.00 o
  -1   3  15      101.72      121.11     22.54 o
   0   3  15      541.81      495.36     31.86 o
   1   3  15      160.88      119.80     24.62 o
   2   3  15       71.01       58.15     30.25 o
 -14   0  16      292.32      301.52     22.11 o
 -12   0  16     1667.35     1742.06     59.25 o
 -10   0  16       26.66       27.88     11.89 o
  -8   0  16      505.59      481.24     20.42 o
  -6   0  16      661.75      644.11     22.52 o
  -4   0  16        9.57        9.58     11.26 o
  -2   0  16     3997.88     4028.48     79.01 o
   0   0  16     1116.75     1192.96     45.97 o
   2   0  16      287.85      294.46     43.56 o
   4   0  16       15.03      -12.87     28.31 o
   6   0  16      243.22      157.48     39.05 o
 -15   1  16        2.36       -2.02     11.52 o
 -14   1  16      471.27      498.06     21.32 o
 -13   1  16      143.35      167.55     13.75 o
 -12   1  16        8.93       18.62      9.87 o
 -11   1  16      665.36      697.76     30.79 o
 -10   1  16      128.18      135.60     12.60 o
  -9   1  16     1251.73     1225.68     22.68 o
  -8   1  16        0.21        5.00      8.08 o
  -7   1  16        0.25       -2.58      7.55 o
  -6   1  16      265.31      242.98     11.03 o
  -5   1  16       81.33       95.69      9.27 o
  -4   1  16     2615.18     2453.98     40.29 o
  -3   1  16      193.15      214.13     11.25 o
  -2   1  16       11.33       18.63      8.73 o
  -1   1  16       58.35       56.85     10.65 o
   0   1  16      391.38      423.51     25.65 o
   1   1  16      742.56      728.45     23.96 o
   2   1  16      811.75      761.39     28.76 o
   3   1  16        4.26       17.39     15.85 o
   4   1  16        0.46      -11.81     15.90 o
   5   1  16       74.67       63.36     24.39 o
 -13   2  16      337.06      342.01     21.00 o
 -12   2  16      101.05       93.76     14.18 o
 -11   2  16      687.77      737.83     22.56 o
 -10   2  16        6.16        9.21     11.01 o
  -9   2  16      101.71      102.84     12.00 o
  -8   2  16        0.09      -10.34     10.34 o
  -7   2  16     2558.73     2658.71     48.31 o
  -6   2  16        4.83        1.78     10.37 o
  -5   2  16      173.32      154.21     12.99 o
  -4   2  16        4.59      -10.33     10.33 o
  -3   2  16      142.67      124.84     13.31 o
  -2   2  16        8.34       13.74     13.53 o
  -1   2  16       94.75      111.83     16.26 o
   0   2  16        0.24       -6.26     14.77 o
   1   2  16      308.54      276.25     20.70 o
   2   2  16       49.84       27.30     16.94 o
   3   2  16      402.89      384.37     28.27 o
   4   2  16       76.10       73.01     19.80 o
 -10   3  16        0.20        6.22     15.57 o
  -9   3  16      654.04      694.76     35.96 o
  -8   3  16        7.00        9.42     15.17 o
  -7   3  16        1.01       -2.05     14.13 o
  -6   3  16       86.36      102.21     19.29 o
  -5   3  16      217.40      203.23     18.11 o
  -4   3  16      575.86      552.03     24.91 o
  -3   3  16       81.15       93.60     17.56 o
  -2   3  16       19.05       13.91     28.10 o
  -1   3  16        0.83        6.45     20.61 o
   0   3  16       42.62       55.60     22.76 o
 -15   0  17      206.44      216.11     19.77 o
 -13   0  17      168.13      165.22     16.96 o
 -11   0  17     1939.91     1906.90     44.52 o
  -9   0  17      511.53      560.24     22.24 o
  -7   0  17      883.01      923.81     37.56 o
  -5   0  17     1470.60     1536.06     37.34 o
  -3   0  17        9.64        6.27     12.54 o
  -1   0  17      968.90     1002.18     31.36 o
   1   0  17        3.14       35.99     19.17 o
   3   0  17      190.54      196.52     37.33 o
 -14   1  17      343.31      376.76     16.62 o
 -13   1  17      370.41      384.21     16.03 o
 -12   1  17      103.73      125.07     12.15 o
 -11   1  17        6.83        3.23      9.47 o
 -10   1  17       19.35       14.39      9.26 o
  -9   1  17     1845.09     1842.04     30.54 o
  -8   1  17       77.92       56.17      9.46 o
  -7   1  17      346.80      359.72     19.45 o
  -6   1  17       74.49       76.92      9.73 o
  -5   1  17       22.25       17.51      8.80 o
  -4   1  17     1254.40     1220.82     25.01 o
  -3   1  17      234.88      244.17     12.36 o
  -2   1  17      614.92      635.46     19.17 o
  -1   1  17       62.31       55.92     16.15 o
   0   1  17        4.81       15.28     13.67 o
   1   1  17      260.36      245.66     17.10 o
   2   1  17       24.28        9.38     14.08 o
   3   1  17      343.23      328.82     19.57 o
   4   1  17      201.44      206.55     21.75 o
 -13   2  17        7.43      -15.41     15.41 o
 -12   2  17      264.29      263.17     19.33 o
 -11   2  17        1.19       -8.55     12.32 o
 -10   2  17       77.00      111.71     13.30 o
  -9   2  17        5.54       11.03     11.89 o
  -8   2  17       49.54       56.62     13.69 o
  -7   2  17       96.40       87.06     12.69 o
  -6   2  17      863.43      844.78     41.78 o
  -5   2  17       32.80       26.46     12.04 o
  -4   2  17       63.96       76.91     12.87 o
  -3   2  17       14.66        8.42     12.38 o
  -2   2  17      363.85      323.63     20.48 o
  -1   2  17        3.99       13.92     26.75 o
   0   2  17     1208.33     1173.89     36.47 o
   1   2  17       22.10       16.64     16.93 o
   2   2  17        3.69       -2.37     17.48 o
  -9   3  17      315.18      327.17     31.33 o
  -8   3  17       17.40       25.92     15.97 o
  -7   3  17       65.39       41.01     16.27 o
  -6   3  17       12.56        8.57     15.93 o
  -5   3  17       14.07       17.37     15.81 o
  -4   3  17      273.24      309.13     22.06 o
  -3   3  17        0.05        9.45     17.00 o
  -2   3  17      173.34      202.82     61.36 o
 -14   0  18      678.11      738.83     28.53 o
 -12   0  18        8.32        5.29     13.82 o
 -10   0  18       82.20      105.74     16.23 o
  -8   0  18       14.25       30.00     13.10 o
  -6   0  18     2173.60     2076.43     47.29 o
  -4   0  18     1518.55     1468.38     38.50 o
  -2   0  18        0.02        4.52     14.49 o
   0   0  18     1074.85     1160.16     50.32 o
   2   0  18      592.11      555.91     48.51 o
 -14   1  18      194.84      257.32     19.84 o
 -13   1  18      226.97      232.28     17.56 o
 -12   1  18      288.25      304.52     18.52 o
 -11   1  18      427.22      505.83     30.36 o
 -10   1  18       44.71       51.82     10.41 o
  -9   1  18      199.46      186.48     11.80 o
  -8   1  18      110.45       74.07     10.47 o
  -7   1  18     1012.53     1035.65     24.04 o
  -6   1  18      126.99      135.07     11.16 o
  -5   1  18      137.50      123.81     12.26 o
  -4   1  18      151.06      129.92     11.54 o
  -3   1  18       60.38       47.92     10.73 o
  -2   1  18     1321.04     1349.29     28.15 o
  -1   1  18       28.72       28.98     12.08 o
   0   1  18        2.36       -4.29     13.19 o
   1   1  18       57.10       68.78     15.40 o
   2   1  18        2.06       18.10     15.19 o
   3   1  18      471.65      448.82     33.54 o
 -12   2  18        0.01       -1.47     16.19 o
 -11   2  18      614.27      622.06     24.24 o
 -10   2  18       29.93       30.08     13.07 o
  -9   2  18      628.85      674.15     22.83 o
  -8   2  18        0.23       -9.29     15.48 o
  -7   2  18       13.21        8.52     12.04 o
  -6   2  18        0.45      -10.83     12.39 o
  -5   2  18      569.21      602.63     22.41 o
  -4   2  18        3.64       23.04     13.09 o
  -3   2  18       48.10       35.05     13.78 o
  -2   2  18        6.51       19.79     14.45 o
  -1   2  18      125.53      134.72     19.15 o
   0   2  18       16.25       13.49     18.86 o
   1   2  18      223.43      237.96     22.06 o
 -13   0  19      365.62      415.07     23.21 o
 -11   0  19      183.15      189.33     18.26 o
  -9   0  19     1701.91     1791.58     44.20 o
  -7   0  19      608.89      643.45     26.69 o
  -5   0  19        9.18       12.76     16.05 o
  -3   0  19      326.84      355.77     22.02 o
  -1   0  19       61.20       81.87     21.52 o
   1   0  19      885.96      906.53     80.51 o
 -13   1  19       58.44       68.62     14.45 o
 -12   1  19      191.44      182.04     15.50 o
 -11   1  19      349.99      383.66     15.83 o
 -10   1  19       33.62       32.44     10.86 o
  -9   1  19      122.13      118.24     11.69 o
  -8   1  19      192.28      183.89     12.50 o
  -7   1  19      486.72      504.22     16.74 o
  -6   1  19      235.39      229.06     13.22 o
  -5   1  19      181.76      205.25     13.21 o
  -4   1  19       69.66       80.71     11.60 o
  -3   1  19      196.59      191.05     13.61 o
  -2   1  19      474.56      504.80     22.70 o
  -1   1  19       71.85       77.18     14.28 o
   0   1  19      287.96      315.35     19.68 o
   1   1  19        0.53       -2.42     15.46 o
 -10   2  19       10.08       24.01     13.45 o
  -9   2  19        2.14       -2.63     13.04 o
  -8   2  19      116.39      117.47     15.27 o
  -7   2  19        2.08      -13.62     13.62 o
  -6   2  19        6.75       10.08     13.47 o
  -5   2  19        1.74       25.50     14.49 o
  -4   2  19     1149.86     1232.80     31.91 o
  -3   2  19       19.17       65.43     15.55 o
  -2   2  19      239.66      208.29     18.59 o
  -1   2  19        1.39       -3.62     20.67 o
 -12   0  20      384.82      472.29     25.29 o
 -10   0  20       83.91       85.65     16.89 o
  -8   0  20       45.16       70.22     16.53 o
  -6   0  20      269.37      345.28     22.12 o
  -4   0  20      536.50      563.66     26.31 o
  -2   0  20      412.83      430.99     25.00 o
   0   0  20       35.35       18.11     28.96 o
 -11   1  20      242.46      247.11     14.94 o
 -10   1  20        7.46       -0.44     11.21 o
  -9   1  20      293.60      330.93     15.47 o
  -8   1  20       32.65       17.81     11.71 o
  -7   1  20       11.11       -2.13     11.04 o
  -6   1  20      362.56      360.55     15.96 o
  -5   1  20      124.04      107.51     12.75 o
  -4   1  20      196.98      186.74     14.25 o
  -3   1  20        1.96        3.51     12.60 o
  -2   1  20        0.96       -6.31     13.32 o
  -1   1  20       85.41       79.08     15.46 o
  -7   2  20      429.79      427.07     22.88 o
  -6   2  20        0.41       -7.58     15.87 o
  -5   2  20      143.16      146.72     17.23 o
  -9   0  21       10.33       16.81     16.50 o
  -7   0  21      550.20      585.91     27.31 o
  -5   0  21      330.71      402.50     46.24 o
  -3   0  21      123.86      117.94     19.94 o
  -9   1  21      397.81      391.35     17.28 o
  -8   1  21       56.31       49.57     12.78 o
  -7   1  21      190.96      179.89     14.50 o
  -6   1  21      132.04      135.44     13.93 o
  -5   1  21      147.56      157.01     14.62 o
  -4   1  21      194.80      200.44     16.45 o
 
